# Supplementary material for: Coordinated Targeting of S6K1/2 and AXL Disrupts Pyrimidine Biosynthesis in PTEN-Deficient Glioblastoma
Source: Cancer Res Commun. 2024 Aug 23;4(8):2215–27. doi: 10.1158/2767-9764.CRC-23-0631 (PMC11342319; doi:10.1158/2767-9764.CRC-23-0631)
Supplement: Supplementary Table S2 — Metabolites [file crc-23-0631_supplementary_table_s2_suppst2.xlsx]

## Sheet: Supplementary Table 1
	rownames.data_mat_qn_sd.	log2fc	p_value	fdr
46	inosine	1.75788	0.00010028	0.00892496
73	Aspartate	-1.48601	0.000328253	0.0134525
85	GAR	-1.7831	0.000453454	0.0134525
88	N-carbamoyl-L-aspartate	-1.92455	0.000727187	0.0161799
55	UDP-D-Glucuronate	-1.1823	0.00129459	0.0230436
53	UDP-D-glucose	-0.765224	0.00172758	0.0256258
14	succinate	-1.30912	0.00306138	0.0340578
65	orotate	-3.15502	0.00302074	0.0340578
13	malate	-0.933465	0.00366811	0.0362735
12	fumarate	-1.0472	0.00449197	0.0399786
15	Hydroxyglutarate	0.935018	0.00507032	0.0410235
87	AICAR	-2.65144	0.00604836	0.0448587
54	UDP-N-acetyl-glucosamine	-0.878701	0.00689999	0.0472384
47	Glutathione	-0.834905	0.00866483	0.0550836
28	UTP	-0.612029	0.0117715	0.0698445
39	dCMP	-0.799872	0.0134264	0.0746845
38	dUMP	-0.690353	0.0196079	0.102653
24	UMP	-0.756966	0.0253194	0.113435
25	CMP	-1.05979	0.0254911	0.113435
43	dTTP	-0.583676	0.0242931	0.113435
8	CoA	-0.879791	0.0300195	0.121443
23	sn-Glycerol-3-phosphate	-0.735464	0.0295651	0.121443
42	dTDP	-0.486339	0.0338676	0.131053
57	Proline	0.427236	0.0471471	0.167844
86	FGAR	-0.85729	0.0467697	0.167844
30	IMP	-0.394537	0.0512045	0.175277
2	fructose-1-6-bisphosphate	-1.40517	0.0554747	0.182861
16	6-phospho-D-gluconate	-0.379028	0.0614317	0.195265
50	NAD+	-0.520263	0.066118	0.202914
18	ribose-phosphate	-0.91608	0.0700966	0.207953
56	CDP-ethanolamine	-0.260528	0.0744666	0.21259
84	creatine	-0.472614	0.0764367	0.21259
1	glucose-6-phosphate	-0.355443	0.089814	0.240237
29	CTP	-0.345304	0.0971745	0.240237
35	AMP	0.593363	0.0946422	0.240237
40	dCTP	-0.421971	0.0971401	0.240237
9	Acetyl-CoA	-0.529342	0.104216	0.244085
22	3-phospho-serine	-0.765506	0.102177	0.244085
71	Glutamate	-0.38277	0.121734	0.270858
81	O-acetyl-L-serine	-0.38277	0.121734	0.270858
10	citrate/isocitrate	-0.400844	0.129066	0.27253
11	a-ketoglutarate	-0.294048	0.146983	0.27253
31	XMP	-0.743199	0.146496	0.27253
33	GDP	0.338	0.130694	0.27253
44	dAMP	-0.938771	0.131781	0.27253
45	dATP	-0.334372	0.142319	0.27253
79	N-Acetyl-Glutamine	-0.324556	0.137589	0.27253
89	S-adenosyl-L-homoCysteine	-0.442365	0.14505	0.27253
80	N-Acetyl-Glutamate	-0.17566	0.155875	0.283121
78	N-Acetyl-Asparatate	-0.304935	0.198771	0.353812
52	Palmitic Acid	-14.2832	0.204432	0.356754
61	Threonine	-0.476346	0.216289	0.370188
37	ATP	-0.236906	0.220818	0.370808
4	3-phosphoglycerate	-0.273005	0.263259	0.433889
48	Glutathione Disulfide	0.25545	0.274477	0.436223
67	Hydroxyproline	-1.56614	0.273931	0.436223
75	Alanine	-0.542588	0.313444	0.489413
60	Tryptophan	-0.158254	0.346451	0.531624
77	N-Acetyl-L-Alanine	-0.619526	0.38499	0.580748
21	OBP	0.216442	0.391729	0.581064
51	NADH	0.159621	0.425472	0.62077
6	Pyruvate	-0.432168	0.450543	0.626537
36	ADP	0.166099	0.444228	0.626537
76	methionine	-0.217737	0.441788	0.626537
34	GTP	-0.100692	0.517738	0.708903
82	Cystine	0.427804	0.549315	0.740742
66	Lysine	-8.35484	0.56605	0.751917
7	lactate	-0.201531	0.601768	0.787608
72	Cystathionine	-0.0850291	0.630153	0.812806
58	Arginine	0.275132	0.649105	0.825291
3	D-Glyceraldehdye-3-phosphate	-0.265715	0.693243	0.82764
5	phosphoenolpyruvate	-0.0928428	0.685318	0.82764
19	PRPP	-0.166617	0.69021	0.82764
26	UDP	-0.0756629	0.698455	0.82764
49	NADP+	-0.0862994	0.679007	0.82764
59	Tyrosine	-0.112517	0.706749	0.82764
20	Sedoheptulose bisphosphate	0.0593678	0.749214	0.865975
41	dTMP	-0.0719654	0.80559	0.919199
32	GMP	0.0669111	0.848818	0.956263
17	sedoheptulose-7-phosphate	0.0247814	0.871763	0.957988
27	CDP	-0.028347	0.888453	0.957988
62	taurine	0.0518803	0.890913	0.957988
64	Pyroglutamic acid	-0.0597154	0.893405	0.957988
69	Glycine	0.0803381	0.906984	0.960971
70	Glutamine	0.0554468	0.922696	0.96594
74	Asparagine	0.0104713	0.933381	0.96594
83	Cysteine	-0.016903	0.948943	0.970758
63	Serine	-0.0179505	0.981049	0.992198
68	Histidine	-0.000553681	0.998643	0.998643
