# Supplementary material for: Coordinated Targeting of S6K1/2 and AXL Disrupts Pyrimidine Biosynthesis in PTEN-Deficient Glioblastoma
Source: Cancer Res Commun. 2024 Aug 23;4(8):2215–27. doi: 10.1158/2767-9764.CRC-23-0631 (PMC11342319; doi:10.1158/2767-9764.CRC-23-0631)
Supplement: Supplementary Table S3 — Glucose flux [file crc-23-0631_supplementary_table_s3_suppst3.xlsx]

## Sheet: Supplementary Table 2
Metabolite	Species	Time	Mean_DMSO	Mean_Combo	Log2Fold	PAdj_FDR	Significance
glucose-6-phosphate	C12	60	61.2294	65.7748	0.103311	0.295788	Not Significant
glucose-6-phosphate	C12	300	56.5445	51.5886	-0.132334	0.250453	Not Significant
glucose-6-phosphate	C13 m+1	60	3.4688	3.04095	-0.189914	0.832596	Not Significant
glucose-6-phosphate	C13 m+1	300	3.06713	2.58865	-0.244688	0.805675	Not Significant
glucose-6-phosphate	C13 m+3	60	0.44497	0.1	-2.15371	0.442332	Not Significant
glucose-6-phosphate	C13 m+3	300	0.408081	0.1	-2.02886	0.575665	Not Significant
glucose-6-phosphate	C13 m+5	60	1.94957	1.05547	-0.885273	0.511513	Not Significant
glucose-6-phosphate	C13 m+5	300	1.62442	1.39564	-0.21899	0.806692	Not Significant
glucose-6-phosphate	C13 m+6	60	32.9573	30.2037	-0.125869	0.575665	Not Significant
glucose-6-phosphate	C13 m+6	300	38.4309	44.4771	0.210797	0.405461	Not Significant
fructose-1-6-bisphosphate	C12	60	52.3459	77.6325	0.568585	0.443657	Not Significant
fructose-1-6-bisphosphate	C12	300	72.8904	56.551	-0.366177	0.299086	Not Significant
fructose-1-6-bisphosphate	C13 m+1	300	1.60136	2.48965	0.636642	0.85114	Not Significant
fructose-1-6-bisphosphate	C13 m+3	60	1.69737	0.1	-4.08523	0.575665	Not Significant
fructose-1-6-bisphosphate	C13 m+5	60	1.80739	0.1	-4.17584	0.439362	Not Significant
fructose-1-6-bisphosphate	C13 m+6	60	44.2744	22.3925	-0.983457	0.448305	Not Significant
fructose-1-6-bisphosphate	C13 m+6	300	25.5833	41.0344	0.681634	0.312821	Not Significant
D-glyceraldehdye-3-phosphate	C12	60	52.2076	72.0845	0.465429	0.256182	Not Significant
D-glyceraldehdye-3-phosphate	C12	300	56.7169	64.7349	0.190764	0.3413	Not Significant
D-glyceraldehdye-3-phosphate	C13 m+3	60	47.7924	27.9155	-0.775715	0.256182	Not Significant
D-glyceraldehdye-3-phosphate	C13 m+3	300	43.2831	35.2651	-0.295561	0.3413	Not Significant
3-phosphoglycerate	C12	60	18.9024	46.6112	1.3021	0.470722	Not Significant
3-phosphoglycerate	C12	300	22.2846	37.6246	0.75563	0.678654	Not Significant
3-phosphoglycerate	C13 m+1	60	0.65895	0.1	-2.72017	0.575665	Not Significant
3-phosphoglycerate	C13 m+2	300	1.37299	0.1	-3.77925	0.439362	Not Significant
3-phosphoglycerate	C13 m+3	60	80.5136	53.4138	-0.592021	0.480739	Not Significant
3-phosphoglycerate	C13 m+3	300	76.3924	62.4004	-0.291874	0.708908	Not Significant
phosphoenolpyruvate	C12	60	8.83448	0.1	-6.46507	0.289027	Not Significant
phosphoenolpyruvate	C12	300	9.27261	0.1	-6.5349	0.51502	Not Significant
phosphoenolpyruvate	C13 m+3	60	91.1905	75.025	-0.281512	0.714745	Not Significant
phosphoenolpyruvate	C13 m+3	300	90.7774	75.025	-0.274962	0.726003	Not Significant
Acetyl-CoA	C12	60	66.5128	62.3757	-0.0926497	0.331714	Not Significant
Acetyl-CoA	C12	300	48.742	51.2972	0.0737148	0.807501	Not Significant
Acetyl-CoA	C13 m+2	60	33.4872	37.6243	0.168058	0.331714	Not Significant
Acetyl-CoA	C13 m+2	300	51.258	48.7028	-0.0737725	0.807501	Not Significant
citrate/isocitrate	C12	60	49.1967	52.3587	0.0898695	0.575665	Not Significant
citrate/isocitrate	C12	300	33.0583	35.8565	0.117221	0.823908	Not Significant
citrate/isocitrate	C13 m+1	60	4.21532	1.51656	-1.47484	0.24278	Not Significant
citrate/isocitrate	C13 m+1	300	3.58484	2.33269	-0.619915	0.523921	Not Significant
citrate/isocitrate	C13 m+2	60	40.3402	43.7364	0.116618	0.384644	Not Significant
citrate/isocitrate	C13 m+2	300	46.6515	46.1352	-0.0160563	0.870641	Not Significant
citrate/isocitrate	C13 m+3	60	3.55812	0.915425	-1.9586	0.101068	Not Significant
citrate/isocitrate	C13 m+3	300	4.16861	4.53271	0.120808	0.893642	Not Significant
citrate/isocitrate	C13 m+4	60	0.957118	1.64785	0.78382	0.807501	Not Significant
citrate/isocitrate	C13 m+4	300	8.62257	7.43951	-0.21291	0.786561	Not Significant
citrate/isocitrate	C13 m+5	60	1.8326	0.1	-4.19582	0.309686	Not Significant
citrate/isocitrate	C13 m+5	300	3.91415	3.8034	-0.0414071	0.955433	Not Significant
succinate	C12	60	94.7466	93.781	-0.0147775	0.575665	Not Significant
succinate	C12	300	88.7667	91.9306	0.0505257	0.575665	Not Significant
succinate	C13 m+1	60	2.79295	3.04178	0.123126	0.874301	Not Significant
succinate	C13 m+1	300	3.01614	1.43848	-1.06816	0.223235	Not Significant
succinate	C13 m+2	60	2.46049	3.17719	0.36881	0.460286	Not Significant
succinate	C13 m+2	300	7.70433	5.72878	-0.427442	0.663431	Not Significant
succinate	C13 m+3	300	0.562789	0.638979	0.183175	0.931733	Not Significant
fumarate	C12	60	54.4333	46.9935	-0.212031	0.509202	Not Significant
fumarate	C12	300	54.7823	73.7357	0.428654	0.439362	Not Significant
fumarate	C13 m+1	60	0.912606	1.05803	0.213319	0.910164	Not Significant
fumarate	C13 m+1	300	2.62965	1.78813	-0.55642	0.575665	Not Significant
fumarate	C13 m+2	60	1.01353	1.84796	0.866546	0.575665	Not Significant
fumarate	C13 m+2	300	8.06871	5.90195	-0.451147	0.649031	Not Significant
fumarate	C13 m+3	60	0.673483	0.1	-2.75164	0.439362	Not Significant
fumarate	C13 m+3	300	3.45998	3.81696	0.141658	0.919381	Not Significant
fumarate	C13 m+4	60	43.1171	50.1756	0.218726	0.575665	Not Significant
fumarate	C13 m+4	300	31.0594	14.8823	-1.06143	0.458614	Not Significant
malate	C12	60	85.0634	82.4583	-0.0448736	0.366438	Not Significant
malate	C12	300	77.7907	74.4983	-0.0623909	0.439362	Not Significant
malate	C13 m+1	60	2.96495	4.30856	0.539196	0.293689	Not Significant
malate	C13 m+1	300	4.28379	4.57412	0.0946057	0.671884	Not Significant
malate	C13 m+2	60	5.40276	8.22603	0.6065	0.171198	Not Significant
malate	C13 m+2	300	11.8478	13.4044	0.178084	0.11251	Not Significant
malate	C13 m+3	60	5.65292	3.76808	-0.585169	0.312909	Not Significant
malate	C13 m+3	300	5.27944	6.4356	0.285688	0.596559	Not Significant
malate	C13 m+4	60	0.915994	1.23905	0.435825	0.575665	Not Significant
malate	C13 m+4	300	0.823225	1.1126	0.434574	0.699611	Not Significant
6-phospho-D-gluconate	C12	60	9.56953	16.5256	0.788178	0.302635	Not Significant
6-phospho-D-gluconate	C12	300	7.60339	3.46421	-1.13411	0.44707	Not Significant
6-phospho-D-gluconate	C13 m+1	60	0.568914	0.1	-2.50821	0.575665	Not Significant
6-phospho-D-gluconate	C13 m+5	60	13.182	3.4937	-1.91574	0.0985575	Not Significant
6-phospho-D-gluconate	C13 m+5	300	9.4785	28.546	1.59056	0.659321	Not Significant
6-phospho-D-gluconate	C13 m+6	60	76.7546	80.0307	0.0603017	0.677664	Not Significant
6-phospho-D-gluconate	C13 m+6	300	82.9431	68.1148	-0.284155	0.715317	Not Significant
ribose-phosphate	C12	60	40.0023	74.1728	0.890809	0.18742	Not Significant
ribose-phosphate	C12	300	44.3031	28.4901	-0.636949	0.44707	Not Significant
ribose-phosphate	C13 m+2	60	1.65062	0.1	-4.04494	0.575665	Not Significant
ribose-phosphate	C13 m+3	60	6.77089	0.1	-6.08127	0.439362	Not Significant
ribose-phosphate	C13 m+5	60	51.7012	25.8522	-0.999913	0.289027	Not Significant
ribose-phosphate	C13 m+5	300	55.6969	42.8837	-0.377167	0.622155	Not Significant
D-sedoheptulose-1/7-phosphate	C12	60	62.6014	81.8479	0.386751	0.0304885	Not Significant
D-sedoheptulose-1/7-phosphate	C12	300	62.2711	63.1476	0.0201666	0.90703	Not Significant
D-sedoheptulose-1/7-phosphate	C13 m+1	60	2.8469	1.52954	-0.8963	0.659321	Not Significant
D-sedoheptulose-1/7-phosphate	C13 m+1	300	1.99776	3.4775	0.799666	0.743956	Not Significant
D-sedoheptulose-1/7-phosphate	C13 m+2	60	0.921007	1.22941	0.416684	0.893432	Not Significant
D-sedoheptulose-1/7-phosphate	C13 m+2	300	1.33587	1.61249	0.271509	0.921686	Not Significant
D-sedoheptulose-1/7-phosphate	C13 m+4	300	1.21128	0.1	-3.59846	0.575665	Not Significant
D-sedoheptulose-1/7-phosphate	C13 m+5	60	9.19869	1.29565	-2.82776	0.289027	Not Significant
D-sedoheptulose-1/7-phosphate	C13 m+7	60	24.557	14.3475	-0.775339	0.421574	Not Significant
D-sedoheptulose-1/7-phosphate	C13 m+7	300	33.409	30.621	-0.125716	0.779707	Not Significant
glutathione	C12	60	89.3251	88.7046	-0.0100574	0.300754	Not Significant
glutathione	C12	300	83.1172	81.7412	-0.0240836	0.219185	Not Significant
glutathione	C13 m+1	60	10.1037	9.68657	-0.0608208	0.123378	Not Significant
glutathione	C13 m+1	300	9.53783	9.23536	-0.0464922	0.310001	Not Significant
glutathione	C13 m+2	60	0.531928	1.50567	1.5011	0.142192	Not Significant
glutathione	C13 m+2	300	5.9964	6.96386	0.215791	0.098108	Not Significant
glutathione	C13 m+3	60	0.105089	0.103184	-0.0263912	0.904828	Not Significant
glutathione	C13 m+3	300	0.75467	1.03795	0.459819	0.0418789	Not Significant
glutathione	C13 m+4	60	0.0591957	0.1	0.756436	0.439362	Not Significant
glutathione	C13 m+4	300	0.466705	0.772897	0.727767	0.0348406	Not Significant
GSSG	C12	60	80.2675	77.8206	-0.0446639	0.142192	Not Significant
GSSG	C12	300	68.8302	65.6911	-0.0673458	0.345553	Not Significant
GSSG	C13 m+1	60	18.7565	20.027	0.0945592	0.317043	Not Significant
GSSG	C13 m+1	300	16.9634	16.6192	-0.0295728	0.806944	Not Significant
GSSG	C13 m+2	60	0.839105	1.92285	1.19632	0.228108	Not Significant
GSSG	C13 m+2	300	11.2148	12.8333	0.194488	0.593835	Not Significant
GSSG	C13 m+3	60	0.236867	0.304474	0.362246	0.870014	Not Significant
GSSG	C13 m+3	300	1.96629	2.92114	0.571055	0.44707	Not Significant
GSSG	C13 m+4	300	0.934488	1.62342	0.796786	0.575665	Not Significant
GSSG	C13 m+5	300	0.165723	0.298023	0.846646	0.575665	Not Significant
NAD+	C12	60	78.437	91.4902	0.222083	0.098108	Not Significant
NAD+	C12	300	75.2132	78.1177	0.0546643	0.863113	Not Significant
NAD+	C13 m+1	60	17.8932	8.53483	-1.06797	0.231798	Not Significant
NAD+	C13 m+1	300	11.1203	6.17401	-0.848911	0.518964	Not Significant
NAD+	C13 m+2	60	1.11804	0.1	-3.4829	0.575665	Not Significant
NAD+	C13 m+5	60	0.337513	0.1	-1.75494	0.575665	Not Significant
NAD+	C13 m+5	300	13.6665	14.0584	0.0407864	0.963485	Not Significant
NAD+	C13 m+7	60	2.43932	0.1	-4.60841	0.575665	Not Significant
NADH	C12	60	75.4254	78.4179	0.0561331	0.562236	Not Significant
NADH	C12	300	59.9905	63.4215	0.0802377	0.623509	Not Significant
NADH	C13 m+1	60	19.0643	17.8581	-0.0942932	0.575665	Not Significant
NADH	C13 m+1	300	13.0924	14.5864	0.155889	0.674544	Not Significant
NADH	C13 m+2	60	3.12887	2.51317	-0.316136	0.804288	Not Significant
NADH	C13 m+2	300	2.38575	1.5035	-0.666115	0.763751	Not Significant
NADH	C13 m+3	60	0.259202	0.1	-1.37408	0.575665	Not Significant
NADH	C13 m+3	300	0.428738	0.1	-2.1001	0.575665	Not Significant
NADH	C13 m+4	300	0.705199	0.1	-2.81803	0.575665	Not Significant
NADH	C13 m+5	60	2.1973	1.33585	-0.717971	0.708964	Not Significant
NADH	C13 m+5	300	19.7471	18.5421	-0.0908317	0.753689	Not Significant
NADH	C13 m+6	300	2.56146	0.886324	-1.53106	0.383273	Not Significant
NADH	C13 m+10	300	1.33886	0.605668	-1.1444	0.665102	Not Significant
sn-glycerol-3-phosphate	C12	60	99.0828	99.6437	0.00814348	0.575665	Not Significant
sn-glycerol-3-phosphate	C12	300	96.1933	96.9516	0.0113275	0.632918	Not Significant
sn-glycerol-3-phosphate	C13 m+1	60	0.96719	0.406323	-1.25117	0.575665	Not Significant
sn-glycerol-3-phosphate	C13 m+1	300	1.47302	1.2086	-0.285444	0.836656	Not Significant
sn-glycerol-3-phosphate	C13 m+3	300	2.35867	1.83985	-0.358388	0.419371	Not Significant
UMP	C12	60	97.7879	100	0.0322725	0.575665	Not Significant
UMP	C12	300	78.4855	100	0.349502	0.439362	Not Significant
UMP	C13 m+1	60	2.28713	0.1	-4.51546	0.575665	Not Significant
UMP	C13 m+5	300	21.5645	0.1	-7.75251	0.439362	Not Significant
CMP	C12	300	96.2631	100	0.0549448	0.575665	Not Significant
CMP	C13 m+5	300	3.81187	0.1	-5.25243	0.575665	Not Significant
UDP	C12	60	71.2171	80.0565	0.168795	0.00801762	Not Significant
UDP	C12	300	39.1743	62.8426	0.681834	0.0221515	Not Significant
UDP	C13 m+1	60	7.1928	8.5694	0.25264	0.0545361	Not Significant
UDP	C13 m+1	300	4.17638	6.59445	0.659	0.0242997	Not Significant
UDP	C13 m+2	60	2.43336	1.81692	-0.421455	0.59487	Not Significant
UDP	C13 m+2	300	3.22037	2.42468	-0.409436	0.132729	Not Significant
UDP	C13 m+3	60	1.24092	0.1	-3.63334	0.0179843	Not Significant
UDP	C13 m+3	300	2.38179	0.595044	-2.00098	0.0118176	Not Significant
UDP	C13 m+4	60	0.818656	0.1	-3.03326	0.036034	Not Significant
UDP	C13 m+4	300	2.68229	1.32284	-1.01983	0.2089	Not Significant
UDP	C13 m+5	60	15.5946	9.58216	-0.702628	0.00855207	Significant
UDP	C13 m+5	300	39.3978	21.7385	-0.85786	0.00144263	Significant
UDP	C13 m+6	60	0.920373	0.1	-3.20222	0.098108	Not Significant
UDP	C13 m+6	300	4.65127	2.2053	-1.07665	0.211496	Not Significant
UDP	C13 m+7	60	0.582152	0.1	-2.5414	0.129606	Not Significant
UDP	C13 m+7	300	4.31581	2.3766	-0.860731	0.300754	Not Significant
CDP	C12	60	96.2744	98.9446	0.0394681	0.300754	Not Significant
CDP	C12	300	66.5753	92.0634	0.46764	0.0154416	Not Significant
CDP	C13 m+1	300	5.01357	3.37275	-0.571915	0.575665	Not Significant
CDP	C13 m+2	300	0.830073	0.1	-3.05324	0.575665	Not Significant
CDP	C13 m+3	300	1.07025	0.1	-3.41988	0.442479	Not Significant
CDP	C13 m+4	300	0.279484	0.1	-1.48277	0.575665	Not Significant
CDP	C13 m+5	60	3.72558	0.1	-5.21939	0.00801762	Significant
CDP	C13 m+5	300	25.1231	4.61385	-2.44497	0.0121465	Not Significant
CDP	C13 m+7	300	1.33313	0.1	-3.73675	0.300754	Not Significant
UTP	C12	60	72.9074	82.0132	0.169791	0.0242997	Not Significant
UTP	C12	300	39.0743	64.9376	0.732833	0.0256792	Not Significant
UTP	C13 m+1	60	7.46461	8.74475	0.228351	0.302635	Not Significant
UTP	C13 m+1	300	4.43176	6.51245	0.555319	0.104869	Not Significant
UTP	C13 m+2	60	3.07209	2.34427	-0.390081	0.677664	Not Significant
UTP	C13 m+2	300	3.57646	1.99432	-0.842636	0.384915	Not Significant
UTP	C13 m+3	60	0.925086	0.1	-3.20959	0.27448	Not Significant
UTP	C13 m+3	300	2.46911	0.1	-4.62592	0.0242997	Not Significant
UTP	C13 m+4	60	0.595522	0.1	-2.57416	0.442332	Not Significant
UTP	C13 m+4	300	2.22825	0.1	-4.47784	0.0221515	Not Significant
UTP	C13 m+5	60	14.8349	6.92278	-1.09957	0.00275846	Significant
UTP	C13 m+5	300	38.4073	21.9966	-0.804101	0.00275846	Significant
UTP	C13 m+6	60	0.350387	0.1	-1.80895	0.575665	Not Significant
UTP	C13 m+6	300	5.26463	2.28046	-1.20701	0.176013	Not Significant
UTP	C13 m+7	300	4.5481	2.35354	-0.950434	0.27448	Not Significant
CTP	C12	60	93.2348	98.7485	0.0828906	0.202235	Not Significant
CTP	C12	300	68.6997	88.7219	0.368988	0.0746096	Not Significant
CTP	C13 m+1	60	4.36407	1.32646	-1.71809	0.300754	Not Significant
CTP	C13 m+1	300	4.80442	4.46317	-0.106293	0.893642	Not Significant
CTP	C13 m+5	60	2.42611	0.1	-4.60057	0.29505	Not Significant
CTP	C13 m+5	300	24.3361	6.86488	-1.82579	0.0394747	Not Significant
CTP	C13 m+7	300	2.18476	0.1	-4.44941	0.270954	Not Significant
IMP	C12	60	31.4472	25.075	-0.326683	0.906753	Not Significant
IMP	C13 m+5	60	18.6778	0.1	-7.54518	0.575665	Not Significant
GMP	C12	60	91.1569	96.9599	0.0890373	0.575665	Not Significant
GMP	C12	300	42.0408	70.5547	0.746952	0.257784	Not Significant
GMP	C13 m+1	60	1.55352	0.1	-3.95747	0.575665	Not Significant
GMP	C13 m+5	60	7.41463	3.11508	-1.2511	0.623472	Not Significant
GMP	C13 m+5	300	57.9592	29.4703	-0.975776	0.257784	Not Significant
AMP	C12	60	86.3972	86.4541	0.000951272	0.9863	Not Significant
AMP	C12	300	66.8436	75.7225	0.179933	0.257784	Not Significant
AMP	C13 m+1	60	7.92781	8.51452	0.103003	0.709967	Not Significant
AMP	C13 m+1	300	6.89801	6.60906	-0.0617351	0.902957	Not Significant
AMP	C13 m+2	60	0.477547	0.1	-2.25564	0.439362	Not Significant
AMP	C13 m+2	300	1.57911	0.744501	-1.08476	0.551687	Not Significant
AMP	C13 m+3	300	0.352452	0.1	-1.81743	0.575665	Not Significant
AMP	C13 m+4	300	0.632251	0.284918	-1.14995	0.582273	Not Significant
AMP	C13 m+5	60	5.24749	5.03134	-0.0606849	0.906387	Not Significant
AMP	C13 m+5	300	22.8267	16.5454	-0.464297	0.32242	Not Significant
AMP	C13 m+6	300	1.01789	0.293649	-1.79341	0.384644	Not Significant
GDP	C12	60	86.8873	98.3756	0.179155	0.300754	Not Significant
GDP	C12	300	42.437	68.7921	0.69692	0.300754	Not Significant
GDP	C13 m+1	60	3.71836	0.1	-5.21659	0.453275	Not Significant
GDP	C13 m+5	60	9.46931	1.69939	-2.47824	0.302635	Not Significant
GDP	C13 m+5	300	56.0714	31.2329	-0.844202	0.317043	Not Significant
GDP	C13 m+6	300	1.56651	0.1	-3.96948	0.575665	Not Significant
ADP	C12	60	82.9787	83.3027	0.00562225	0.671884	Not Significant
ADP	C12	300	64.0161	69.0683	0.109588	0.142192	Not Significant
ADP	C13 m+1	60	8.93704	9.03951	0.0164481	0.869412	Not Significant
ADP	C13 m+1	300	7.15149	7.64632	0.0965219	0.534281	Not Significant
ADP	C13 m+2	60	1.62366	1.82672	0.170008	0.733529	Not Significant
ADP	C13 m+2	300	2.77555	2.33035	-0.252229	0.575665	Not Significant
ADP	C13 m+3	60	0.152708	0.206569	0.435847	0.784059	Not Significant
ADP	C13 m+3	300	1.30358	0.573709	-1.18409	0.257784	Not Significant
ADP	C13 m+4	60	0.137104	0.24681	0.84813	0.621475	Not Significant
ADP	C13 m+4	300	1.48381	0.858591	-0.789267	0.300754	Not Significant
ADP	C13 m+5	60	6.19443	5.3739	-0.205004	0.351841	Not Significant
ADP	C13 m+5	300	21.251	17.7633	-0.258636	0.237657	Not Significant
ADP	C13 m+6	60	0.176406	0.178838	0.0197523	0.984483	Not Significant
ADP	C13 m+6	300	2.01841	1.80948	-0.157639	0.72728	Not Significant
ADP	C13 m+7	60	0.122039	0.1	-0.287337	0.575665	Not Significant
ADP	C13 m+7	300	0.288309	0.193384	-0.576148	0.626321	Not Significant
GTP	C12	60	76.599	80.9969	0.0805415	0.309593	Not Significant
GTP	C12	300	34.9067	52.6533	0.593018	0.111754	Not Significant
GTP	C13 m+1	60	9.18383	10.0236	0.126233	0.562236	Not Significant
GTP	C13 m+1	300	4.188	5.0806	0.278738	0.756715	Not Significant
GTP	C13 m+2	60	1.62772	0.1	-4.02478	0.439362	Not Significant
GTP	C13 m+2	300	2.7426	2.00446	-0.452329	0.750762	Not Significant
GTP	C13 m+3	300	1.79158	0.1	-4.16316	0.342632	Not Significant
GTP	C13 m+4	300	3.27926	1.53318	-1.09684	0.297648	Not Significant
GTP	C13 m+5	60	12.6395	8.97952	-0.493227	0.181733	Not Significant
GTP	C13 m+5	300	46.7365	36.4081	-0.360291	0.0126126	Not Significant
GTP	C13 m+6	300	5.29135	2.44537	-1.11358	0.2113	Not Significant
GTP	C13 m+7	300	1.16396	0.1	-3.54097	0.439362	Not Significant
ATP	C12	60	80.8658	81.8949	0.0182445	0.252862	Not Significant
ATP	C12	300	63.9625	67.3194	0.0737944	0.237657	Not Significant
ATP	C13 m+1	60	8.89195	9.17222	0.0447718	0.438344	Not Significant
ATP	C13 m+1	300	7.30556	7.95801	0.123413	0.44707	Not Significant
ATP	C13 m+2	60	2.79899	2.72828	-0.03691	0.70254	Not Significant
ATP	C13 m+2	300	3.01419	2.89934	-0.0560488	0.699611	Not Significant
ATP	C13 m+3	60	0.742985	0.465181	-0.675539	0.0418789	Not Significant
ATP	C13 m+3	300	1.45164	1.00669	-0.528063	0.140283	Not Significant
ATP	C13 m+4	60	0.358379	0.270879	-0.403841	0.541953	Not Significant
ATP	C13 m+4	300	1.31191	1.2167	-0.108693	0.715317	Not Significant
ATP	C13 m+5	60	5.73974	5.13735	-0.159961	0.228108	Not Significant
ATP	C13 m+5	300	19.9477	17.2577	-0.208986	0.27448	Not Significant
ATP	C13 m+6	60	0.500069	0.288669	-0.792709	0.257784	Not Significant
ATP	C13 m+6	300	2.18265	1.73206	-0.333594	0.289027	Not Significant
ATP	C13 m+7	60	0.127138	0.117529	-0.113379	0.836656	Not Significant
ATP	C13 m+7	300	0.823779	0.610162	-0.433066	0.0423678	Not Significant
inosine	C12	60	34.3969	75.1077	1.12668	0.0909337	Not Significant
inosine	C12	300	66.3212	71.554	0.109564	0.874671	Not Significant
inosine	C13 m+5	60	64.4521	18.3602	-1.81164	0.0523223	Not Significant
inosine	C13 m+5	300	33.7288	20.418	-0.724143	0.700414	Not Significant
inosine	C13 m+6	60	1.22596	0.1	-3.61584	0.575665	Not Significant
UDP-N-acetyl-glucosamine	C12	60	71.4524	71.8798	0.008605	0.726495	Not Significant
UDP-N-acetyl-glucosamine	C12	300	27.5579	31.6843	0.201301	0.257784	Not Significant
UDP-N-acetyl-glucosamine	C13 m+1	60	13.3611	13.6895	0.0350282	0.70254	Not Significant
UDP-N-acetyl-glucosamine	C13 m+1	300	5.38004	6.21239	0.207531	0.0697641	Not Significant
UDP-N-acetyl-glucosamine	C13 m+2	60	3.78014	4.16235	0.138957	0.293689	Not Significant
UDP-N-acetyl-glucosamine	C13 m+2	300	3.01379	3.35911	0.1565	0.562622	Not Significant
UDP-N-acetyl-glucosamine	C13 m+3	60	0.819537	0.507395	-0.691701	0.331714	Not Significant
UDP-N-acetyl-glucosamine	C13 m+3	300	1.23671	0.944841	-0.388366	0.575665	Not Significant
UDP-N-acetyl-glucosamine	C13 m+4	300	1.05126	0.673111	-0.643196	0.439362	Not Significant
UDP-N-acetyl-glucosamine	C13 m+5	60	1.85885	1.34515	-0.466647	0.231798	Not Significant
UDP-N-acetyl-glucosamine	C13 m+5	300	11.0234	6.79473	-0.698087	0.00177256	Significant
UDP-N-acetyl-glucosamine	C13 m+6	60	4.96976	4.65872	-0.0932402	0.663027	Not Significant
UDP-N-acetyl-glucosamine	C13 m+6	300	14.5341	17.9601	0.305352	0.098108	Not Significant
UDP-N-acetyl-glucosamine	C13 m+7	60	0.932215	0.957068	0.0379583	0.919381	Not Significant
UDP-N-acetyl-glucosamine	C13 m+7	300	4.83356	4.42758	-0.126569	0.575665	Not Significant
UDP-N-acetyl-glucosamine	C13 m+8	60	2.0207	2.82502	0.483403	0.11251	Not Significant
UDP-N-acetyl-glucosamine	C13 m+8	300	10.607	15.1737	0.516556	0.0296974	Not Significant
UDP-N-acetyl-glucosamine	C13 m+9	60	0.212906	0.1	-1.09022	0.479799	Not Significant
UDP-N-acetyl-glucosamine	C13 m+9	300	1.80296	2.04962	0.184988	0.51502	Not Significant
UDP-N-acetyl-glucosamine	C13 m+10	300	1.82968	1.09466	-0.741104	0.3413	Not Significant
UDP-N-acetyl-glucosamine	C13 m+11	60	0.505339	0.1	-2.33725	0.161031	Not Significant
UDP-N-acetyl-glucosamine	C13 m+11	300	7.92739	3.94568	-1.00657	0.022587	Not Significant
UDP-N-acetyl-glucosamine	C13 m+12	300	2.09176	1.03919	-1.00925	0.230923	Not Significant
UDP-N-acetyl-glucosamine	C13 m+13	60	0.187078	0.1	-0.903637	0.508881	Not Significant
UDP-N-acetyl-glucosamine	C13 m+13	300	6.2614	4.10405	-0.609436	0.00835193	Significant
UDP-N-acetyl-glucosamine	C13 m+14	300	0.84898	0.661946	-0.359016	0.644343	Not Significant
UDP-D-glucuronate	C12	300	25.075	25.075	0	1	Not Significant
UDP-D-glucose	C12	60	17.3328	15.6016	-0.151814	0.607629	Not Significant
UDP-D-glucose	C12	300	4.46604	29.2175	2.70977	0.575665	Not Significant
UDP-D-glucose	C13 m+1	60	2.99245	0.1	-4.90326	0.0365701	Not Significant
UDP-D-glucose	C13 m+5	60	4.47646	3.77233	-0.246904	0.786854	Not Significant
UDP-D-glucose	C13 m+5	300	4.76254	3.03647	-0.649337	0.443864	Not Significant
UDP-D-glucose	C13 m+6	60	55.7621	70.1478	0.331114	0.0230028	Not Significant
UDP-D-glucose	C13 m+6	300	38.7579	47.5394	0.294631	0.748111	Not Significant
UDP-D-glucose	C13 m+7	60	6.14452	6.91858	0.171175	0.607629	Not Significant
UDP-D-glucose	C13 m+7	300	2.90958	4.44993	0.612972	0.607629	Not Significant
UDP-D-glucose	C13 m+8	60	2.91812	1.44353	-1.01544	0.575665	Not Significant
UDP-D-glucose	C13 m+8	300	3.70047	0.809	-2.1935	0.141276	Not Significant
UDP-D-glucose	C13 m+9	60	0.474183	0.1	-2.24544	0.492632	Not Significant
UDP-D-glucose	C13 m+9	300	1.76766	0.1	-4.14377	0.32242	Not Significant
UDP-D-glucose	C13 m+10	60	0.591145	0.1	-2.56351	0.439362	Not Significant
UDP-D-glucose	C13 m+10	300	5.37709	0.429502	-3.64609	0.00392556	Significant
UDP-D-glucose	C13 m+11	60	9.40821	2.24114	-2.06969	0.0394747	Not Significant
UDP-D-glucose	C13 m+11	300	33.1666	14.7682	-1.16723	0.168805	Not Significant
UDP-D-glucose	C13 m+12	300	1.87592	0.1	-4.22952	0.442883	Not Significant
UDP-D-glucose	C13 m+13	300	3.34117	0.1	-5.06228	0.257784	Not Significant
tyrosine	C12	60	89.4221	96.3191	0.107191	0.270954	Not Significant
tyrosine	C12	300	94.7615	92.7023	-0.0316964	0.747338	Not Significant
tyrosine	C13 m+1	60	9.51551	3.73089	-1.35076	0.300754	Not Significant
tyrosine	C13 m+1	300	5.28851	6.95579	0.395353	0.785174	Not Significant
tyrosine	C13 m+5	60	1.13741	0.1	-3.50768	0.575665	Not Significant
serine	C12	60	97.2237	97.7781	0.00820344	0.78687	Not Significant
serine	C12	300	98.1036	97.2422	-0.0127236	0.654353	Not Significant
serine	C13 m+1	60	1.93264	2.24687	0.217343	0.856931	Not Significant
serine	C13 m+1	300	1.39322	1.92312	0.465024	0.748111	Not Significant
serine	C13 m+3	60	0.893637	0.1	-3.15969	0.257784	Not Significant
serine	C13 m+3	300	0.628134	0.909642	0.534225	0.806692	Not Significant
glutamine	C12	60	94.6153	94.8923	0.00421856	0.239031	Not Significant
glutamine	C12	300	94.7969	94.8099	0.000197486	0.919162	Not Significant
glutamine	C13 m+1	60	5.3554	5.10765	-0.0683339	0.257784	Not Significant
glutamine	C13 m+1	300	5.20311	5.19013	-0.00360279	0.919162	Not Significant
glutamine	C13 m+2	60	0.0793208	0.1	0.334229	0.439362	Not Significant
glutamate	C12	60	87.4877	82.7276	-0.0807111	0.0242997	Not Significant
glutamate	C12	300	76.861	73.1619	-0.071158	0.294561	Not Significant
glutamate	C13 m+1	60	5.01667	4.68104	-0.099902	0.270954	Not Significant
glutamate	C13 m+1	300	5.06366	5.08456	0.00594162	0.938481	Not Significant
glutamate	C13 m+2	60	6.57416	11.2796	0.77884	0.025118	Not Significant
glutamate	C13 m+2	300	14.309	15.9834	0.159656	0.439362	Not Significant
glutamate	C13 m+3	60	0.460471	0.761929	0.726548	0.0774652	Not Significant
glutamate	C13 m+3	300	1.82023	2.52712	0.47337	0.119119	Not Significant
glutamate	C13 m+4	60	0.325105	0.461849	0.506517	0.132729	Not Significant
glutamate	C13 m+4	300	1.55224	2.44606	0.656105	0.199018	Not Significant
glutamate	C13 m+5	60	0.13587	0.112924	-0.266866	0.46867	Not Significant
glutamate	C13 m+5	300	0.393924	0.796912	1.0165	0.00562758	Significant
aspartate	C12	60	87.998	85.8633	-0.035429	0.439362	Not Significant
aspartate	C12	300	78.2208	74.9029	-0.0625317	0.32242	Not Significant
aspartate	C13 m+1	60	3.67253	4.044	0.139007	0.552578	Not Significant
aspartate	C13 m+1	300	4.33408	4.06638	-0.0919838	0.810389	Not Significant
aspartate	C13 m+2	60	3.48564	6.21673	0.834732	0.408578	Not Significant
aspartate	C13 m+2	300	11.7514	13.9823	0.250767	0.0221515	Not Significant
aspartate	C13 m+3	60	4.86887	3.876	-0.329016	0.561497	Not Significant
aspartate	C13 m+3	300	5.43059	6.23074	0.198294	0.561497	Not Significant
aspartate	C13 m+4	300	0.313105	0.842739	1.42844	0.383273	Not Significant
asparagine	C12	60	75.025	25.075	-1.58112	0.458614	Not Significant
N-acetyl-glutamate	C12	60	85.2151	85.0156	-0.00338158	0.921043	Not Significant
N-acetyl-glutamate	C12	300	57.2912	56.644	-0.0163911	0.893642	Not Significant
N-acetyl-glutamate	C13 m+1	60	6.73992	6.42506	-0.0690229	0.677664	Not Significant
N-acetyl-glutamate	C13 m+1	300	5.83868	3.91322	-0.577287	0.486005	Not Significant
N-acetyl-glutamate	C13 m+2	60	8.04496	8.55933	0.0894127	0.789297	Not Significant
N-acetyl-glutamate	C13 m+2	300	32.4527	33.5807	0.0492909	0.751876	Not Significant
N-acetyl-glutamate	C13 m+4	300	4.44236	5.91212	0.412349	0.722493	Not Significant
N-acetyl-glucosamine	C12	60	92.8089	90.7278	-0.0327193	0.807501	Not Significant
N-acetyl-glucosamine	C12	300	86.1952	80.7476	-0.0941886	0.743843	Not Significant
N-acetyl-glucosamine	C13 m+1	60	3.94404	6.03265	0.613119	0.676202	Not Significant
N-acetyl-glucosamine	C13 m+1	300	5.82302	4.90531	-0.247422	0.870641	Not Significant
N-acetyl-glucosamine	C13 m+2	300	1.18785	2.7885	1.23114	0.575665	Not Significant
N-acetyl-glucosamine	C13 m+4	60	3.37201	3.33955	-0.0139549	0.998026	Not Significant
N-acetyl-glucosamine	C13 m+4	300	6.94392	10.8867	0.648751	0.838848	Not Significant
