# Supplementary material for: Coordinated Targeting of S6K1/2 and AXL Disrupts Pyrimidine Biosynthesis in PTEN-Deficient Glioblastoma
Source: Cancer Res Commun. 2024 Aug 23;4(8):2215–27. doi: 10.1158/2767-9764.CRC-23-0631 (PMC11342319; doi:10.1158/2767-9764.CRC-23-0631)
Supplement: Supplementary Table S4 — Kinativ [file crc-23-0631_supplementary_table_s4_suppst4.xlsx]

## Sheet: Supplementary Table 3
Profile compounds in LN229 cells - live cell				% Inhibition
Kinase	Reference	Sequence	Labeling Site	LY2584702	BMS777607	LY2584702+ BMS777607
ABL, ARG	UniRef100_Q4JIM5, UniRef100_F1PEX7, UniRef100_G1U0I1, UniRef100_UPI00005BE701, UniRef100_G1SVS3, UniRef100_UPI00005825F8, UniRef100_F1M0A6, UniRef100_UPI00005A1353, UniRef100_P42684, UniRef100_UPI0001CE24E0, UniRef100_P00519, UniRef100_UPI000491F5FB, UniRef100_P00520, UniRef100_UPI0001CE24DF, UniRef100_UPI0001CE24DE, UniRef100_G1SSF7, UniRef100_Q2PYT3, UniRef100_UPI00048C3F3E, UniRef100_UPI00048D…	YSLTVAVKTLKEDTMEVEEFLK	Lys1	17.4109	30.332	31.7361
ACK	UniRef100_Q07912, UniRef100_E2RFP7, UniRef100_UPI00048B64C5, UniRef100_O54967, UniRef100_R4GK19, UniRef100_F1MSL0, UniRef100_G1SVN8, UniRef100_Q5U2X5	TVSVAVKCLKPDVLSQPEAMDDFIR	Lys1	20.7909	6.03648	11.0679
ACTR2, ACTR2B	UniRef100_P27038, UniRef100_P38444, UniRef100_P53488, UniRef100_F1MH84, UniRef100_P27040, UniRef100_Q28043, UniRef100_F1PGW4, UniRef100_Q90669, UniRef100_F1PKQ5, UniRef100_P27037, UniRef100_Q13705, UniRef100_P38445	SKNVLLK	Activation Loop	8.88011	-5.65358	-39.6555
ALK2, ALK4, ALK7, BMPR1B, TGFbR1	UniRef100_L5L6H2, UniRef100_A2VDM5, UniRef100_UPI00004BF82F, UniRef100_E2RA74, UniRef100_F1PPK6, UniRef100_P70539, UniRef100_P80201, UniRef100_P80202, UniRef100_O00238, UniRef100_P80204, UniRef100_Q64729, UniRef100_P37172, UniRef100_Q8NER5, UniRef100_Q05438, UniRef100_A7YWG6, UniRef100_Q61271, UniRef100_Q8K348, UniRef100_UPI0000F33BB7, UniRef100_O46680, UniRef100_P36898, UniRef100_Q04771, UniRef1…	SKNILVK	Activation Loop	-1.9525	-4.3882	-3.20892
AMPKa1, AMPKa2	UniRef100_Q8BRK8, UniRef100_Q2LAI0, UniRef100_F1PIW7, UniRef100_G1SEA7, UniRef100_UPI0001CE2416, UniRef100_F1MBG5, UniRef100_F1PIY1, UniRef100_Q09137, UniRef100_Q5EG47, UniRef100_P54645, UniRef100_P54646, UniRef100_Q96E92, UniRef100_D2HX61, UniRef100_G1SMV0	DLKPENVLLDAHMNAK	Lys2	28.3343	20.6353	15.3195
ANPb	UniRef100_P16067, UniRef100_R4GI22, UniRef100_P20594, UniRef100_Q6VVW5, UniRef100_P46197, UniRef100_F1PPT9	GMAFLHNSIISSHGSLKSSNCVVDSR	Lys2	7.58607	-11.3459	-14.8624
ARAF	UniRef100_P04627, UniRef100_P14056, UniRef100_E2RL20, UniRef100_C7BDX3, UniRef100_P10398, UniRef100_G1TBN2	DLKSNNIFLHEGLTVK	Lys2	-18.5574	-37.766	18.7061
ATR	UniRef100_UPI0000DA30CB, UniRef100_UPI0001CE2B18, UniRef100_Q13535, UniRef100_F1NGW1, UniRef100_UPI0000EBC351, UniRef100_G1SGC5, UniRef100_Q9JKK8, UniRef100_E2QXA4, UniRef100_UPI00048CC0C3	FYIMMCKPK	ATP	2.44411	21.2698	18.2467
AurA	UniRef100_O14965, UniRef100_UPI00005A4587, UniRef100_E1BVE1, UniRef100_Q2TA06, UniRef100_P97477, UniRef100_P59241	DIKPENLLLGSAGELK	Lys2	22.3579	12.3532	12.7223
AurA	UniRef100_O14965, UniRef100_UPI00005A4587, UniRef100_E1BVE1, UniRef100_Q2TA06, UniRef100_P97477, UniRef100_P59241	FILALKVLFK	Lys1	19.9113	-15.785	-16.0677
AurB	UniRef100_O55099, UniRef100_O70126, UniRef100_Q08DN4, UniRef100_E2QZL4, UniRef100_Q96GD4	SHFIVALKVLFK	Lys1	-15.6247	29.8488	25.0255
AXL	UniRef100_UPI0003AE0D60, UniRef100_Q8VIA0, UniRef100_Q8VI99, UniRef100_P30530, UniRef100_F1N0D3, UniRef100_Q00993	NCMLNENMSVCVADFGLSKK	Activation Loop	30.0553	71.8648	75.1166
BARK1	UniRef100_G1TYF2, UniRef100_Q99MK8, UniRef100_P25098, UniRef100_P21146, UniRef100_UPI00048CDBBC, UniRef100_E2R5J6, UniRef100_P26817	DLKPANILLDEHGHVR	Lys2	-13.0259	-60.8766	-84.6163
BRAF	UniRef100_Q698R1, UniRef100_P28028, UniRef100_UPI0004911486, UniRef100_P15056, UniRef100_UPI0000DA2545, UniRef100_UPI0004901DE8, UniRef100_F1MDL4, UniRef100_Q04982, UniRef100_UPI0004900946, UniRef100_G1SP13, UniRef100_UPI0001CE21A2	DLKSNNIFLHEDLTVK	Lys2	3.12407	-21.2527	-18.9255
CaMK1a	UniRef100_G1TI79, UniRef100_UPI0001CE1F93, UniRef100_Q08DQ1, UniRef100_A0A1D5PN24, UniRef100_Q14012, UniRef100_E2QWM5, UniRef100_Q91YS8, UniRef100_Q63450, UniRef100_UPI00048D7EE4	LVAIKCIAK	Lys1	0.993794	29.7667	5.80225
CaMK2a, CaMK2b, CaMK2d, CaMK2g	UniRef100_G1TEL6, UniRef100_UPI00048EDF8E, UniRef100_P28652, UniRef100_UPI000383D0C3, UniRef100_Q3MHJ9, UniRef100_Q923T9, UniRef100_E2RR74, UniRef100_P11730, UniRef100_Q3YAU1, UniRef100_O77708, UniRef100_G1TVE5, UniRef100_Q2HJF7, UniRef100_Q9UQM7, UniRef100_Q5ZKI0, UniRef100_Q53H78, UniRef100_P15791, UniRef100_G1U0Y0, UniRef100_P11798, UniRef100_O77707, UniRef100_O77706, UniRef100_E2RG57, UniRef1…	DLKPENLLLASK	Lys2	10.5567	-9.27981	-20.2392
CaMK2d	UniRef100_P15791, UniRef100_E2RR74, UniRef100_Q3YAU1, UniRef100_Q13557, UniRef100_Q2HJF7, UniRef100_Q5ZKI0	IPTGQEYAAKIINTKK	Lys1	-1.1938	-20.2827	-23.0597
CaMK2g	UniRef100_UPI000383D0C3, UniRef100_Q923T9, UniRef100_P11730, UniRef100_UPI00005A0756, UniRef100_Q13555	TSTQEYAAKIINTK	Lys1	8.22498	11.1758	10.5682
CaMK4	UniRef100_Q16566, UniRef100_P08414, UniRef100_E2QWL2, UniRef100_P13234	DLKPENLLYATPAPDAPLK	Lys2	13.9895	-0.860003	-11.3341
CASK	UniRef100_O70589, UniRef100_K7AHC2, UniRef100_UPI0000E0C3E2, UniRef100_Q62915, UniRef100_UPI000333A52D, UniRef100_A5D7B9, UniRef100_O14936, UniRef100_UPI00005A5C44	ETGQQFAVKIVDVAK	Lys1	-14.6906	28.8558	7.85293
CCRK	UniRef100_Q9JHU3, UniRef100_A6H7E6, UniRef100_Q4KM34, UniRef100_F1PPV7, UniRef100_Q8IZL9	DLKPANLLISASGQLK	Lys2	-11.0658	0.0493728	12.0676
CDC2	UniRef100_Q5H9N4, UniRef100_P48734, UniRef100_G1SIH0, UniRef100_P39951, UniRef100_E2RGJ9, UniRef100_P13863, UniRef100_P11440	DLKPQNLLIDDK	Lys2	13.801	14.3	4.36868
CDK11, CDK8	UniRef100_U3KN30, UniRef100_G1T7L1, UniRef100_UPI0003C49334, UniRef100_P49336, UniRef100_G3N1G7, UniRef100_UPI0004910455, UniRef100_Q9BWU1, UniRef100_UPI0001CE2836, UniRef100_UPI00048DE928, UniRef100_Q8R3L8, UniRef100_F1PFP4, UniRef100_D3ZDM6, UniRef100_Q8BWD8, UniRef100_W5PJS1, UniRef100_UPI0000DA38BA, UniRef100_A0A1D5P0M6	DLKPANILVMGEGPER	Lys2	26.5229	68.2077	66.4323
CDK2	UniRef100_Q5E9Y0, UniRef100_P24941, UniRef100_Q63699, UniRef100_Q3U6X7, UniRef100_E2QW70, UniRef100_P97377, UniRef100_G1U4R9	DLKPQNLLINTEGAIK	Lys2	15.2556	25.2367	20.0141
CDK4	UniRef100_P11802, UniRef100_E2QUY0, UniRef100_P30285, UniRef100_P35426, UniRef100_Q32KY4	DLKPENILVTSGGTVK	Lys2	17.8239	23.1876	25.2103
CDK5	UniRef100_Q00535, UniRef100_Q03114, UniRef100_P49615, UniRef100_E2RGN2	DLKPQNLLINR	Lys2	1.64156	12.7352	2.97348
CDK6	UniRef100_E1BC36, UniRef100_Q00534, UniRef100_Q64261, UniRef100_F1MA87, UniRef100_E2RLM4	DLKPQNILVTSSGQIK	Lys2	14.2088	15.8985	8.19906
CDK7	UniRef100_P50613, UniRef100_Q03147, UniRef100_G1ST86, UniRef100_E2R8R2, UniRef100_P51952	DLKPNNLLLDENGVLK	Lys2	18.6898	15.3261	20.602
CDK9	UniRef100_Q5ZKN1, UniRef100_P50750, UniRef100_Q5EAB2, UniRef100_J9NWT0, UniRef100_Q99J95	DMKAANVLITR	Lys2	-0.70784	-3.47093	-13.1784
CHK1	UniRef100_B4DT73, UniRef100_O35280, UniRef100_A5D7V1, UniRef100_Q91ZN7, UniRef100_F1PUR2, UniRef100_Q8AYC9	DIKPENLLLDER	Lys2	0.26256	0.558249	-0.361399
CHK2	UniRef100_Q58DJ9, UniRef100_G1TF11, UniRef100_O96017, UniRef100_UPI0001CE1742, UniRef100_Q9R019, UniRef100_UPI00048F6AD0, UniRef100_A0A1D5PAM1, UniRef100_E2QU88, UniRef100_Q9Z265	DLKPENVLLSSQEEDCLIK	Lys2	-14.1079	11.142	-28.3608
CK1a	UniRef100_Q32LI4, UniRef100_P67827, UniRef100_UPI00049102CA, UniRef100_UPI00049005F5, UniRef100_UPI0001CE300A, UniRef100_UPI0000171134, UniRef100_F1PUU1, UniRef100_UPI00048B6F79, UniRef100_P48729, UniRef100_UPI00048DB5E2, UniRef100_UPI00048E19E7, UniRef100_P97633, UniRef100_UPI00048BC370	DIKPDNFLMGIGR	Lys2	25.2266	24.6052	-2.93301
CK1g1	UniRef100_Q5ZJS0, UniRef100_Q8BTH8, UniRef100_E2QU92, UniRef100_Q62761, UniRef100_Q9HCP0, UniRef100_E1BNW0	DVKPENFLIGR	Lys2	10.3817	-23.2753	-10.2327
CK1g3	UniRef100_Q8C4X2, UniRef100_Q9Y6M4, UniRef100_UPI00005A234F, UniRef100_Q62763	DVKPENFLIGRPGNK	Lys2	0.613632	-27.4936	-46.7877
CSK	UniRef100_UPI00048B6CEB, UniRef100_P41239, UniRef100_Q0VBZ0, UniRef100_G1TJ26, UniRef100_P32577, UniRef100_E2RFF7, UniRef100_P41240, UniRef100_P41241	VSDFGLTKEASSTQDTGKLPVK	Activation Loop	13.7138	-3.92141	-8.70949
DNAPK	UniRef100_Q8WN22, UniRef100_P97313, UniRef100_UPI0001D57DB6, UniRef100_P78527, UniRef100_G1SFY9, UniRef100_UPI0000DA49FD, UniRef100_UPI0001CE313F, UniRef100_U3KP21	EHPFLVKGGEDLR	ATP	25.4382	22.2511	5.85325
DRAK1	UniRef100_F1PCL9, UniRef100_Q9UEE5	DVVHLDLKPQNILLTSESPLGDIK	Lys2	-0.319646	-7.99739	1.41748
eEF2K	UniRef100_P70531, UniRef100_E2RIJ6, UniRef100_O08796, UniRef100_E1C172, UniRef100_E1BEM1, UniRef100_O00418, UniRef100_G1SUE3	YIKYNSNSGFVR	ATP	-14.9379	-9.51197	17.7217
EGFR	UniRef100_P00533, UniRef100_UPI0002256545, UniRef100_A0A1D5NZB4, UniRef100_Q9QX70, UniRef100_UPI000155D2CB, UniRef100_F1N7F3, UniRef100_Q01279, UniRef100_P13387	IPVAIKELR	Lys1	-1.23185	-4.46355	-9.70717
EphA2	UniRef100_F1Q4C5, UniRef100_E1BJ31, UniRef100_Q03145, UniRef100_P29317, UniRef100_UPI0000DA2A0B	VLEDDPEATYTTSGGKIPIR	Activation Loop	12.0596	9.53983	3.07659
EphA3, EphA4, EphA5	UniRef100_D3ZZK3, UniRef100_P29320, UniRef100_E1BJS9, UniRef100_Q60629, UniRef100_Q03137, UniRef100_F1M7W0, UniRef100_F1PYW2, UniRef100_UPI000383EA65, UniRef100_P54764, UniRef100_O08680, UniRef100_F1PXW8, UniRef100_Q07496, UniRef100_P29319, UniRef100_F1P925, UniRef100_P54757, UniRef100_E1BER5, UniRef100_P29318, UniRef100_P54755, UniRef100_P54756	GGKIPIR	Activation Loop	4.93248	4.56744	-6.5164
EphB2	UniRef100_P54763, UniRef100_P29323, UniRef100_B2B9B0, UniRef100_UPI0001D56BEF, UniRef100_P28693, UniRef100_F1PAF1	FLEDDTSDPTYTSALGGKIPIR	Activation Loop	-1.29503	-23.913	-4.86278
EphB3	UniRef100_P54753, UniRef100_UPI000024FFAA, UniRef100_P54754, UniRef100_F1ML02, UniRef100_F1PAD5, UniRef100_Q07498	FLEDDPSDPTYTSSLGGKIPIR	Activation Loop	11.8464	-57.0723	-0.263039
EphB4	UniRef100_UPI0000F30695, UniRef100_P54760, UniRef100_UPI0000DA38F6, UniRef100_P54761, UniRef100_F1PRQ8	FLEENSSDPTYTSSLGGKIPIR	Activation Loop	2.60588	4.55642	0.581406
Erk1	UniRef100_UPI0001CE06B5, UniRef100_UPI00048AF3F3, UniRef100_P27361, UniRef100_P21708, UniRef100_Q63844, UniRef100_E1B8P9, UniRef100_UPI00022F83B7, UniRef100_G1T5Z7	DLKPSNLLINTTCDLK	Lys2	11.2182	47.6535	16.47
Erk2	UniRef100_F1MI27, UniRef100_P63085, UniRef100_UPI0001CE1925, UniRef100_Q8UWG6, UniRef100_G1T5Y1, UniRef100_P28482	DLKPSNLLLNTTCDLK	Lys2	14.511	45.9032	10.9778
Erk5	UniRef100_UPI000225780A, UniRef100_Q13164, UniRef100_P0C865, UniRef100_Q9WVS8, UniRef100_A5PKJ4, UniRef100_G1U050, UniRef100_G1T8U7	DLKPSNLLVNENCELK	Lys2	6.45494	53.6733	7.68337
FER	UniRef100_P09760, UniRef100_UPI00017C329D, UniRef100_UPI0001CE264C, UniRef100_F1P8N3, UniRef100_P70451, UniRef100_G1T094, UniRef100_P16591, UniRef100_UPI000490BFE1	TSVAVKTCKEDLPQELK	Lys1	8.56018	27.8414	-0.615573
FRAP	UniRef100_P42345, UniRef100_P42346, UniRef100_E2R2L2, UniRef100_UPI000383DF1B, UniRef100_G1T4N5, UniRef100_Q9JLN9, UniRef100_A0A1D5P858, UniRef100_P20646	IQSIAPSLQVITSKQRPR	ATP	-45.8265	-48.737	-1.92513
GCK	UniRef100_UPI00048DEF0C, UniRef100_Q12851, UniRef100_UPI00017C40D0, UniRef100_UPI0000181DD5, UniRef100_P35557, UniRef100_UPI0003ADDD46, UniRef100_Q61161	DIKGANLLLTLQGDVK	Lys2	13.0475	36.6872	31.6314
GCN2 domain2	UniRef100_UPI00049159CD, UniRef100_UPI00048BE1B1, UniRef100_D4A7V9, UniRef100_Q9QZ05, UniRef100_Q9P2K8, UniRef100_E2RS10, UniRef100_G1SR58, UniRef100_UPI000383ED47	DLKPVNIFLDSDDHVK	Lys2	-41.5858	-49.9643	-15.6167
GSK3A	UniRef100_UPI0001CE1892, UniRef100_P49840, UniRef100_A6QLB8, UniRef100_UPI00048FBFF3, UniRef100_P18265, UniRef100_UPI000059FE5F, UniRef100_Q2NL51, UniRef100_G1U0J7	DIKPQNLLVDPDTAVLK	Lys2	29.0173	16.8146	13.2638
GSK3B	UniRef100_G1T8E2, UniRef100_E2RB53, UniRef100_UPI00048E469E, UniRef100_UPI00048B6D85, UniRef100_P18266, UniRef100_Q9WV60, UniRef100_P49841, UniRef100_UPI00048BC575, UniRef100_I3MNZ2	DIKPQNLLLDPDTAVLK	Lys2	27.4004	33.507	9.72843
HER2/ErbB2	UniRef100_P04626, UniRef100_P06494, UniRef100_P70424, UniRef100_O18735, UniRef100_Q2EJ72, UniRef100_UPI00023AD1E5	GIWIPDGENVKIPVAIKVLR	Lys1	9.75351	6.60488	-4.79218
HER3/ErbB3	UniRef100_F1PVC5, UniRef100_Q61526, UniRef100_P21860, UniRef100_Q62799, UniRef100_A6QR62	GVWIPEGESIKIPVCIKVIEDK	Lys1	4.52374	-6.06404	-22.5056
IKKa	UniRef100_Q60680, UniRef100_G1T4S2, UniRef100_Q95KV1, UniRef100_E2RNA9, UniRef100_Q5ZJB4, UniRef100_UPI00048EDB37, UniRef100_O15111, UniRef100_G3V926	DLKPENIVLQDVGGK	Lys2	-20.4935	4.12021	27.8076
IKKb	UniRef100_UPI00048FC562, UniRef100_Q95KV0, UniRef100_E2RKR0, UniRef100_O88351, UniRef100_O14920, UniRef100_Q9QY78, UniRef100_UPI00048D11D1, UniRef100_G1SSF8	DLKPENIVLQQGEQR	Lys2	-18.0283	-16.5113	-28.4586
ILK	UniRef100_L8YC71, UniRef100_Q13418, UniRef100_O55222, UniRef100_E2R5H4, UniRef100_Q3SWY2	WQGNDIVVKVLK	Lys1	-4.93511	28.1359	25.5328
IRAK1	UniRef100_P51617, UniRef100_Q62406, UniRef100_Q2LGB3, UniRef100_B2RYH5, UniRef100_E2QX24	AIQFLHQDSPSLIHGDIKSSNVLLDER	Lys2	-35.4579	-46.0129	-20.3043
IRAK2	UniRef100_UPI00005A3A2A, UniRef100_O43187, UniRef100_Q0P5I2, UniRef100_Q4QQS0, UniRef100_Q8CFA1	HGKPFVFKK	Lys1	-33.2156	-36.3945	23.5323
IRAK4	UniRef100_Q1RMT8, UniRef100_Q8R4K2, UniRef100_Q9NWZ3, UniRef100_E2RDL0, UniRef100_D4A7K4, UniRef100_G1SL29	DIKSANILLDEAFTAK	Lys2	14.0748	20.7753	18.6585
IRE1	UniRef100_UPI00017C3AE8, UniRef100_UPI00005A1B04, UniRef100_F1LSY7, UniRef100_Q9EQY0, UniRef100_O75460	DLKPHNILISMPNAHGK	Lys2	-11.3382	-10.9389	2.99768
JAK1 domain1	UniRef100_P52332, UniRef100_O35803, UniRef100_G1SQL4, UniRef100_UPI0002089A26, UniRef100_G3V9W2, UniRef100_UPI0001CE2331, UniRef100_UPI00005A0C3F, UniRef100_P23458	QLASALSYLEDKDLVHGNVCTKNLLLAR	Activation Loop	-20.5862	5.60052	25.4842
JAK1 domain2	UniRef100_P52332, UniRef100_O35803, UniRef100_G1SQL4, UniRef100_UPI0002089A26, UniRef100_G3V9W2, UniRef100_UPI0001CE2331, UniRef100_UPI00005A0C3F, UniRef100_P23458	IGDFGLTKAIETDKEYYTVK	Activation Loop	-40.4269	-42.922	14.9734
JAK2 domain2	UniRef100_Q62120, UniRef100_L8IT24, UniRef100_E2RPW6, UniRef100_Q62689, UniRef100_Q75R65, UniRef100_O60674	IGDFGLTKVLPQDKEYYK	Activation Loop	16.6437	15.0583	-36.7031
JNK1, JNK2, JNK3	UniRef100_UPI0000E30DA0, UniRef100_G1TPJ7, UniRef100_Q61831, UniRef100_Q91Y86, UniRef100_UPI000490335B, UniRef100_G1SZR5, UniRef100_P79996, UniRef100_F1PMN2, UniRef100_E2R9W9, UniRef100_P45983, UniRef100_J3KNK1, UniRef100_P53779, UniRef100_P45984, UniRef100_UPI000383BBD0, UniRef100_F1P630, UniRef100_Q9WTU6, UniRef100_A0A1D5PXC6, UniRef100_UPI00005A22E2, UniRef100_G1T9N9, UniRef100_P49187, UniRef1…	DLKPSNIVVK	Lys2	3.93831	8.82901	-5.40201
KSR1, KSR2	UniRef100_Q6VAB6, UniRef100_Q61097, UniRef100_G1SG01, UniRef100_D3ZHL1, UniRef100_F1P721, UniRef100_F1PWG8, UniRef100_Q8IVT5, UniRef100_E1BFS2, UniRef100_UPI00038410B9, UniRef100_F1LY04, UniRef100_UPI00048D2470, UniRef100_UPI0001CE1B02, UniRef100_Q3UVC0, UniRef100_G1SS96, UniRef100_UPI0004902512	SKNVFYDNGK	Activation Loop	-34.138	-36.1322	-21.3764
LATS1	UniRef100_UPI0001C60F20, UniRef100_E1BCH5, UniRef100_O95835, UniRef100_J9P8D0, UniRef100_F1M2K4, UniRef100_Q8BYR2, UniRef100_G1TC45	ALYATKTLR	Lys1	-31.0438	-32.6072	31.7007
LATS2	UniRef100_UPI00048E70CE, UniRef100_G1SX82, UniRef100_UPI00001819D6, UniRef100_Q9NRM7, UniRef100_E2QUS6, UniRef100_UPI0000EBD489, UniRef100_UPI0001CE23AB, UniRef100_Q7TSJ6	DIKPDNILIDLDGHIK	Lys2	-11.118	-40.3923	-13.2639
LKB1	UniRef100_UPI00005A3E78, UniRef100_UPI0000DA2C54, UniRef100_UPI000383BA9D, UniRef100_Q15831, UniRef100_Q0GGW5, UniRef100_Q9WTK7, UniRef100_F1NL91	DIKPGNLLLTTGGTLK	Lys2	4.88757	6.17362	3.07079
LOK	UniRef100_O94804, UniRef100_F1NBT0, UniRef100_F1PBJ2, UniRef100_O55098, UniRef100_UPI0001CE1193, UniRef100_G1SN76, UniRef100_UPI000490014E, UniRef100_E1BK52, UniRef100_G1U395, UniRef100_UPI0000DA3364	DLKAGNVLMTLEGDIR	Lys2	24.0282	33.9254	29.1588
MAP2K1, MAP2K2	UniRef100_J9P5W6, UniRef100_P36507, UniRef100_Q01986, UniRef100_Q17QH2, UniRef100_P36506, UniRef100_Q63932, UniRef100_Q02750, UniRef100_P31938, UniRef100_Q1HG70, UniRef100_Q90891, UniRef100_P29678, UniRef100_G1SVV6, UniRef100_Q7M3J2	KLIHLEIKPAIR	Lys1	25.1077	17.2712	13.1215
MAP2K1, MAP2K2	UniRef100_J9P5W6, UniRef100_P36507, UniRef100_Q01986, UniRef100_Q17QH2, UniRef100_P36506, UniRef100_Q63932, UniRef100_Q02750, UniRef100_P31938, UniRef100_Q1HG70, UniRef100_Q90891, UniRef100_P29678, UniRef100_G1SVV6, UniRef100_Q7M3J2	DVKPSNILVNSR	Lys2	0.33443	9.07337	-0.159704
MAP2K3	UniRef100_F1PXD3, UniRef100_P46734, UniRef100_UPI00048F76BB, UniRef100_O09110, UniRef100_B1H230, UniRef100_G1THP8, UniRef100_A4IFH7	HAQSGTIMAVKR	Lys1	24.6193	15.5748	4.91003
MAP2K3	UniRef100_F1PXD3, UniRef100_P46734, UniRef100_UPI00048F76BB, UniRef100_O09110, UniRef100_B1H230, UniRef100_G1THP8, UniRef100_A4IFH7	DVKPSNVLINK	Lys2	-0.599642	6.73314	6.80201
MAP2K4	UniRef100_P45985, UniRef100_F1PBB6, UniRef100_P47809, UniRef100_G1SYK3, UniRef100_A5PJP8	MVHKPSGQIMAVKR	Lys1	6.23392	2.61724	-32.5365
MAP2K4	UniRef100_P45985, UniRef100_F1PBB6, UniRef100_P47809, UniRef100_G1SYK3, UniRef100_A5PJP8	DIKPSNILLDR	Lys2	1.24716	-4.35604	-11.3589
MAP2K5	UniRef100_Q9WVS7, UniRef100_G1SWD5, UniRef100_UPI00048BE7FA, UniRef100_J9P3W4, UniRef100_Q13163, UniRef100_UPI00048D638C, UniRef100_Q62862, UniRef100_UPI00048D5B9E, UniRef100_E1BI01, UniRef100_UPI00048BABD2, UniRef100_UPI0001CE2C3C	DVKPSNMLVNTR	Lys2	9.0629	47.5039	32.2298
MAP2K6	UniRef100_Q925D6, UniRef100_E2R7W7, UniRef100_P70236, UniRef100_UPI0001CE1F0F, UniRef100_P52564, UniRef100_L5KNH7, UniRef100_Q5E9X2, UniRef100_G1STE8	HVPSGQIMAVKR	Lys1	20.8799	16.8108	6.85839
MAP2K6	UniRef100_Q925D6, UniRef100_E2R7W7, UniRef100_P70236, UniRef100_UPI0001CE1F0F, UniRef100_P52564, UniRef100_L5KNH7, UniRef100_Q5E9X2, UniRef100_G1STE8	DVKPSNVLINALGQVK	Lys2	0.142466	6.80791	-19.9751
MAP2K7	UniRef100_O14733, UniRef100_UPI00005A3D52, UniRef100_Q8CE90, UniRef100_Q4KSH7, UniRef100_G1TL77, UniRef100_UPI00048BCBB8, UniRef100_UPI00048CAD9B, UniRef100_F1N664	DVKPSNILLDER	Lys2	15.7723	5.93981	8.56451
MAP3K1	UniRef100_Q13233, UniRef100_B7NZB6, UniRef100_UPI0001CE2CA1, UniRef100_F1PT92, UniRef100_P53349, UniRef100_G1SWN6, UniRef100_UPI0004900D7F, UniRef100_Q62925, UniRef100_UPI00017C39E2	DVKGANLLIDSTGQR	Lys2	-40.2166	-10.1812	16.05
MAP3K2	UniRef100_Q9Y2U5, UniRef100_Q61083, UniRef100_UPI0000EB1709, UniRef100_UPI0001CE1C08, UniRef100_UPI00048AFAD2, UniRef100_UPI00048D9CD3, UniRef100_F1M9D0, UniRef100_F1MSX4, UniRef100_UPI000491827F, UniRef100_G1TL20, UniRef100_G1SH57	ELAVKQVQFDPDSPETSKEVNALECEIQLLK	Lys1	-2.05077	20.9178	-7.96912
MAP3K3	UniRef100_B5DF98, UniRef100_Q61084, UniRef100_F1P750, UniRef100_Q99759, UniRef100_UPI00023AD94E	ELASKQVQFDPDSPETSKEVSALECEIQLLK	Lys1	17.168	12.0736	10.939
MAP3K4	UniRef100_E2R9L4, UniRef100_UPI00048A7200, UniRef100_Q9Y6R4, UniRef100_D3ZGU6, UniRef100_O08648, UniRef100_UPI0001CE23F0, UniRef100_UPI000383E5A1, UniRef100_G1TD48	DIKGANIFLTSSGLIK	Lys2	-39.3081	20.1526	33.7308
MAP3K5	UniRef100_D3ZZH6, UniRef100_Q99683, UniRef100_UPI00017C2F16, UniRef100_O35099, UniRef100_F1PA02	DIKGDNVLINTYSGVLK	Lys2	-22.702	0.92071	28.1297
MAP3K6	UniRef100_Q9WTR2, UniRef100_O95382, UniRef100_UPI000383FF93, UniRef100_D3ZFL3, UniRef100_F1P6H0	DIKGDNVLINTFSGLLK	Lys2	-20.5193	-38.1451	12.8915
MAP4K3	UniRef100_U3KPA8, UniRef100_A0A1D5NV02, UniRef100_Q8IVH8, UniRef100_E1BJH5, UniRef100_UPI00004BC889, UniRef100_UPI0004912646, UniRef100_Q99JP0, UniRef100_Q924I2, UniRef100_UPI0001CE0E19, UniRef100_A0A1D5P8N7	NVNTGELAAIKVIK	Lys1	11.9902	12.7642	0.525062
MAP4K5	UniRef100_F1N2U3, UniRef100_UPI0000250282, UniRef100_UPI0001CE239D, UniRef100_Q8BPM2, UniRef100_E2RGP4, UniRef100_Q9Y4K4	NVHTGELAAVKIIK	Lys1	8.94546	-2.90311	-10.4924
MAPKAPK2, MAPKAPK3	UniRef100_Q3SYZ2, UniRef100_Q80ZF4, UniRef100_Q66H84, UniRef100_F1PU32, UniRef100_UPI00038400E2, UniRef100_Q16644, UniRef100_Q3UMW7, UniRef100_G1SNN9, UniRef100_F1PZ82, UniRef100_P49139, UniRef100_P49138, UniRef100_P49137	DVKPENLLYTSK	Lys2	-4.27821	-28.5245	-17.8258
MARK1, MARK2	UniRef100_Q05512, UniRef100_J9P3Y6, UniRef100_G1T4U0, UniRef100_Q8VHJ5, UniRef100_O08678, UniRef100_G1TLC6, UniRef100_O08679, UniRef100_G1TC47, UniRef100_Q7KZI7, UniRef100_G5E5D4, UniRef100_UPI00048AAED0, UniRef100_UPI00048AE882, UniRef100_UPI00048CFEF6, UniRef100_UPI00048C42B6, UniRef100_A6QNL2, UniRef100_UPI0001CE2080, UniRef100_UPI0003AD8C49, UniRef100_UPI00048EE471, UniRef100_UPI0001CE2377, U…	EVAVKIIDK	Lys1	-5.65043	-21.2354	-42.5815
MARK2	UniRef100_Q05512, UniRef100_O08679, UniRef100_G1TC47, UniRef100_Q7KZI7, UniRef100_UPI00048AE882, UniRef100_UPI00048CFEF6, UniRef100_UPI00048C42B6, UniRef100_A6QNL2, UniRef100_UPI0001CE2080, UniRef100_UPI0003AD8C49, UniRef100_UPI0001CE2082, UniRef100_UPI00048F6B0C, UniRef100_UPI0001CE2081	EVAVKIIDKTQLNSSSLQK	Lys1	-26.1256	-24.9789	-68.5065
MARK2, MARK3	UniRef100_Q05512, UniRef100_P27448, UniRef100_UPI00048BC37F, UniRef100_O08679, UniRef100_G1TFJ2, UniRef100_UPI000383E922, UniRef100_G1TC47, UniRef100_Q7KZI7, UniRef100_Q8VHF0, UniRef100_UPI00048AE882, UniRef100_UPI00005A18F5, UniRef100_Q03141, UniRef100_UPI00048D35F2, UniRef100_UPI0004905773, UniRef100_UPI00048C42B6, UniRef100_UPI00048CFEF6, UniRef100_A6QNL2, UniRef100_UPI0003AD8C49, UniRef100_UP…	DLKAENLLLDADMNIK	Lys2	-6.85854	-8.94361	-47.6805
MARK3	UniRef100_Q03141, UniRef100_UPI00005A18F5, UniRef100_P27448, UniRef100_UPI00048D35F2, UniRef100_UPI00048BC37F, UniRef100_UPI0004905773, UniRef100_G1TFJ2, UniRef100_UPI000383E922, UniRef100_G1T4C5, UniRef100_Q8VHF0	EVAIKIIDKTQLNPTSLQK	Lys1	11.6995	-1.50703	-12.7149
MAST1, MAST2	UniRef100_Q9R1L5, UniRef100_Q6P0Q8, UniRef100_Q9Y2H9, UniRef100_E2RQP2, UniRef100_UPI000209A894, UniRef100_D3ZAR2, UniRef100_E1B754, UniRef100_Q810W7, UniRef100_Q60592, UniRef100_F1PRV4	DLKPDNLLITSMGHIK	Lys2	19.4932	-12.83	25.6601
MAST3	UniRef100_UPI000383E5E4, UniRef100_Q3U214, UniRef100_O60307, UniRef100_UPI0000DA3E1E, UniRef100_E2RDG2	DLKPDNLLITSLGHIK	Lys2	-16.0271	-63.667	-7.2502
MASTL	UniRef100_D4A355, UniRef100_E2RJI4, UniRef100_Q8C0P0, UniRef100_G5E5K2, UniRef100_Q96GX5, UniRef100_E1C2I2	LYAVKVVK	Lys1	-5.32911	4.21934	-3.51446
MELK	UniRef100_E2RNL1, UniRef100_D4A6T6, UniRef100_Q61846, UniRef100_Q14680, UniRef100_A9Q1J5	DLKPENLLFDEYHK	Lys2	18.8045	4.25766	-8.68003
MER, TYRO3	UniRef100_F1PJY4, UniRef100_Q06418, UniRef100_P57097, UniRef100_J9JHA3, UniRef100_F1N5L4, UniRef100_Q12866, UniRef100_F1N381, UniRef100_Q98949, UniRef100_P55144, UniRef100_Q60805, UniRef100_P55146	KIYSGDYYR	Activation Loop	6.83703	90.9689	90.0826
MET	UniRef100_P08581, UniRef100_P16056, UniRef100_Q99MC5, UniRef100_Q75ZY9, UniRef100_Q769I5, UniRef100_P97523	TGAKLPVK	Activation Loop	-3.41686	90.9086	92.3665
MLK3	UniRef100_Q66HA1, UniRef100_Q16584, UniRef100_F1MC61, UniRef100_G1T535, UniRef100_Q80XI6, UniRef100_F1PAC5	DLKSNNILLLQPIESDDMEHK	Lys2	-8.8394	-4.64709	-9.27543
MLKL	UniRef100_M0RDC7, UniRef100_Q8NB16, UniRef100_Q9D2Y4	APVAIKVFK	Lys1	-6.31773	-22.5634	-12.3158
MSK1 domain1	UniRef100_Q5F3L1, UniRef100_O75582, UniRef100_D3ZY17, UniRef100_UPI000383F235, UniRef100_Q8C050, UniRef100_G1SW53, UniRef100_F1PMJ3	DIKLENILLDSNGHVVLTDFGLSK	Lys2	-5.77869	-2.0225	24.3279
MSK2 domain1	UniRef100_O75676, UniRef100_F1MQE1, UniRef100_Q9Z2B9, UniRef100_D3ZSB7, UniRef100_F1PH63	DLKLENVLLDSEGHIVLTDFGLSK	Lys2	-13.6782	-23.9466	8.59066
MST1	UniRef100_Q5E9L6, UniRef100_D4A648, UniRef100_A0A1D5PR51, UniRef100_F1PGB1, UniRef100_G1SIV1, UniRef100_E1C8A1, UniRef100_Q13043, UniRef100_G1SM04, UniRef100_Q9JI11, UniRef100_UPI0001CE0D7E, UniRef100_Q5ZJK4	ETGQIVAIKQVPVESDLQEIIK	Lys1	-3.93547	-25.7165	-20.083
MST1, MST2	UniRef100_Q5E9L6, UniRef100_D4A648, UniRef100_A0A1D5PR51, UniRef100_F1PGB1, UniRef100_G1SIV1, UniRef100_E1C8A1, UniRef100_O54748, UniRef100_G1SM04, UniRef100_Q9JI10, UniRef100_Q9JI11, UniRef100_Q5ZJK4, UniRef100_UPI0001CE0D7E, UniRef100_Q13188, UniRef100_A0JN96, UniRef100_Q13043, UniRef100_F6URD2	DIKAGNILLNTEGHAK	Lys2	-5.54936	9.35427	18.7688
MST2	UniRef100_Q13188, UniRef100_A0JN96, UniRef100_O54748, UniRef100_Q9JI10, UniRef100_F6URD2	ESGQVVAIKQVPVESDLQEIIK	Lys1	9.01555	-16.4308	-29.539
MST3	UniRef100_F1PTW4, UniRef100_Q99KH8, UniRef100_Q5F375, UniRef100_UPI0000EBD50C, UniRef100_UPI0004902421, UniRef100_UPI0001CE27F1, UniRef100_B0LT89, UniRef100_G1U840, UniRef100_Q9Y6E0	DIKAANVLLSEHGEVK	Lys2	-23.8312	-9.34731	-6.74596
MST4, YSK1	UniRef100_O00506, UniRef100_UPI00048CC759, UniRef100_F1PTW5, UniRef100_Q9Z2W1, UniRef100_Q9P289, UniRef100_G1SSW2, UniRef100_Q3SWY6, UniRef100_E2QYE1, UniRef100_UPI0001CE161C, UniRef100_Q99JT2, UniRef100_F1LXV3, UniRef100_F1N5W5	DIKAANVLLSEQGDVK	Lys2	-14.7664	15.7446	23.5672
NDR1	UniRef100_G1TPU5, UniRef100_A2VDV2, UniRef100_UPI00048A5AE7, UniRef100_G3V9Q4, UniRef100_UPI000050840D, UniRef100_E2RA10, UniRef100_G1TKH6, UniRef100_G1TB21, UniRef100_A0A091VNX0, UniRef100_Q15208, UniRef100_UPI00048BB72B, UniRef100_Q91VJ4	DIKPDNLLLDSK	Lys2	2.6342	-9.73821	-26.336
NDR2	UniRef100_E2R001, UniRef100_A7MB32, UniRef100_A0A1D5PD57, UniRef100_Q9Y2H1, UniRef100_Q7TSE6, UniRef100_A4GW50	DIKPDNLLLDAK	Lys2	11.958	9.84804	2.72684
NEK1	UniRef100_E2R0E9, UniRef100_Q96PY6, UniRef100_D3ZB99, UniRef100_G1TCB8, UniRef100_UPI00048B9C6C, UniRef100_P51954, UniRef100_UPI000491B3C4, UniRef100_UPI000491CFCB, UniRef100_UPI0001CE07E3, UniRef100_UPI00048CF397, UniRef100_UPI000383F014, UniRef100_UPI000490B155	DIKSQNIFLTK	Lys2	-16.6141	0.439743	4.12377
NEK2	UniRef100_O35942, UniRef100_G3V6L2, UniRef100_E2RSC1, UniRef100_P51955, UniRef100_Q2KIQ0	DLKPANVFLDGK	Lys2	13.2913	4.34673	16.9083
NEK3	UniRef100_D3ZCU1, UniRef100_Q9R0A5, UniRef100_UPI00005A464C, UniRef100_A4IFF6, UniRef100_UPI000154F108, UniRef100_P51956	SKNIFLTQNGK	Activation Loop	-18.9732	-38.9867	8.35137
NEK4	UniRef100_Q9Z1J2, UniRef100_F6V6J5, UniRef100_Q5M813, UniRef100_A6QQ15, UniRef100_UPI0001CE27FB, UniRef100_G1SY20, UniRef100_UPI0004908A28, UniRef100_UPI00048DEA71, UniRef100_UPI00048C611F, UniRef100_UPI00048AFF2F, UniRef100_UPI00048F34D8, UniRef100_UPI00048CFFA7, UniRef100_UPI00048EB138, UniRef100_P51957	DLKTQNVFLTR	Lys2	-26.487	-10.3975	17.7373
NEK6	UniRef100_G1T198, UniRef100_A6H7J4, UniRef100_J9NX17, UniRef100_Q9HC98, UniRef100_Q9ES70, UniRef100_G1SWK1, UniRef100_P59895	TVALKK	Lys1	-3.93605	-12.4633	-12.3555
NEK6, NEK7	UniRef100_G1T198, UniRef100_A6H7J4, UniRef100_E1BDZ2, UniRef100_Q8TDX7, UniRef100_J9NX17, UniRef100_Q9ES74, UniRef100_Q9HC98, UniRef100_Q9ES70, UniRef100_D3ZBE5, UniRef100_G1SWK1, UniRef100_E2R2U0, UniRef100_P59895	DIKPANVFITATGVVK	Lys2	-9.43404	-24.5753	-18.2459
NEK7	UniRef100_E1BDZ2, UniRef100_Q8TDX7, UniRef100_Q9ES74, UniRef100_D3ZBE5, UniRef100_E2R2U0	AACLLDGVPVALKK	Lys1	25.0858	62.4758	36.1918
NEK8	UniRef100_D3ZGQ5, UniRef100_UPI00048D7091, UniRef100_UPI0002257FC4, UniRef100_Q91ZR4, UniRef100_UPI000490EE8D, UniRef100_Q86SG6, UniRef100_UPI0000EBDD57, UniRef100_G1SE82	DLKTQNILLDK	Lys2	-4.06074	-13.2052	-2.02575
NEK9	UniRef100_UPI000154F746, UniRef100_E2QYP0, UniRef100_UPI0000EBD2CC, UniRef100_Q8TD19, UniRef100_Q8K1R7, UniRef100_UPI0001CE1500, UniRef100_G1SYU0	DIKTLNIFLTK	Lys2	-24.614	-27.2663	-39.0943
NuaK1	UniRef100_Q641K5, UniRef100_O60285, UniRef100_E2RH25, UniRef100_D3ZQN8, UniRef100_E1B9B6	VVAIKSIR	Lys1	1.17637	-44.7985	-48.8803
NuaK2	UniRef100_Q8BZN4, UniRef100_Q3SX34, UniRef100_Q9H093, UniRef100_UPI0001CE2607, UniRef100_F1PEE7, UniRef100_G1SHA1, UniRef100_UPI00048D7D3E, UniRef100_UPI00048D9F23, UniRef100_Q66HE5	LVAIKSIR	Lys1	-45.2255	-40.1293	24.7583
OSR1	UniRef100_C9JIG9, UniRef100_UPI00048E5C29, UniRef100_F1MYV9, UniRef100_E1BWE8, UniRef100_E2RAI8, UniRef100_E1C6W3, UniRef100_O95747, UniRef100_D3ZUC9, UniRef100_Q6P9R2, UniRef100_UPI00048A78CE	DVKAGNILLGEDGSVQIADFGVSAFLATGGDITR	Lys2	2.66009	25.1052	1.94519
p38a	UniRef100_UPI0001CE29D9, UniRef100_Q16539, UniRef100_Q95NE7, UniRef100_O02812, UniRef100_P70618, UniRef100_P47811, UniRef100_G1T850, UniRef100_UPI0001C649AA	QELNKTIWEVPER	Other	10.67	45.6264	32.8013
p38a	UniRef100_UPI0001CE29D9, UniRef100_Q16539, UniRef100_Q95NE7, UniRef100_O02812, UniRef100_P70618, UniRef100_P47811, UniRef100_G1T850, UniRef100_UPI0001C649AA	DLKPSNLAVNEDCELK	Lys2	2.6533	17.7551	15.0519
p38b	UniRef100_UPI0003AE3931, UniRef100_UPI00048AD892, UniRef100_Q15759, UniRef100_UPI000383EC8A, UniRef100_Q5ZIK8, UniRef100_Q9WUI1, UniRef100_D4A3U7	QELNKTVWEVPQR	Other	10.2394	29.0159	25.3821
p38d, p38g	UniRef100_O15264, UniRef100_A5PJL3, UniRef100_O08911, UniRef100_E2RKA7, UniRef100_F1NLU9, UniRef100_G1STA2, UniRef100_Q5E9Q6, UniRef100_P53778, UniRef100_Q63538, UniRef100_Q9WTY9, UniRef100_J9NSF6, UniRef100_G1TYT9, UniRef100_UPI0001C60CCC, UniRef100_Q9Z1B7	DLKPGNLAVNEDCELK	Lys2	9.90252	34.4764	23.4822
p70S6K	UniRef100_P18652, UniRef100_E2RMD8, UniRef100_P67998, UniRef100_Q5ZLW5, UniRef100_G1SM45, UniRef100_Q6TJY3, UniRef100_P23443, UniRef100_P67999, UniRef100_Q8BSK8	DLKPENIMLNHQGHVK	Lys2	86.3482	-3.90153	81.5676
p70S6Kb	UniRef100_E1BLQ5, UniRef100_Q9Z1M4, UniRef100_Q9UBS0, UniRef100_D4AE24, UniRef100_E2R7K9, UniRef100_A0A1D5NY96	DLKPENIMLSSQGHIK	Lys2	4.80269	-2.96908	-12.3169
PAN3	UniRef100_G1U195, UniRef100_Q640Q5, UniRef100_Q58A45, UniRef100_A0A1D5P5S7, UniRef100_D4ADM2	VMDPTKILITGK	ATP	4.92629	9.00855	12.0287
PCTAIRE1	UniRef100_UPI0002257F74, UniRef100_UPI0001CE13F5, UniRef100_UPI00048A660F, UniRef100_UPI0004907B9C, UniRef100_UPI0004920354, UniRef100_A6QR30, UniRef100_Q00536, UniRef100_UPI000490F7FD, UniRef100_G1SV23, UniRef100_Q04735, UniRef100_Q63686, UniRef100_UPI00048DDB78	SKLTDNLVALKEIR	Lys1	-15.8914	-23.857	-34.1936
PCTAIRE1, PCTAIRE3	UniRef100_UPI0002257F74, UniRef100_UPI0001CE13F5, UniRef100_F1PBY2, UniRef100_UPI0004920354, UniRef100_UPI000490F7FD, UniRef100_Q00536, UniRef100_Q04899, UniRef100_UPI0004907B9C, UniRef100_UPI00048A660F, UniRef100_E1C3N0, UniRef100_A6QR30, UniRef100_G1SV23, UniRef100_Q04735, UniRef100_O35832, UniRef100_Q63686, UniRef100_UPI00048DDB78, UniRef100_A3KMY7, UniRef100_Q07002	DLKPQNLLINER	Lys2	11.4236	0.164662	-1.49149
PCTAIRE2	UniRef100_F1MN42, UniRef100_UPI0003ADFC67, UniRef100_Q00537, UniRef100_O35831, UniRef100_Q8K0D0, UniRef100_G1T5Q1	DLKPQNLLINEK	Lys2	20.1321	18.6886	5.03879
PCTAIRE2, PCTAIRE3	UniRef100_F1MN42, UniRef100_F1PBY2, UniRef100_UPI0003ADFC67, UniRef100_E1C3N0, UniRef100_Q00537, UniRef100_O35832, UniRef100_O35831, UniRef100_Q8K0D0, UniRef100_Q04899, UniRef100_G1T5Q1, UniRef100_A3KMY7, UniRef100_Q07002	SKLTENLVALKEIR	Lys1	12.8439	-1.19268	-14.3554
PEK	UniRef100_E2QWG6, UniRef100_Q9NZJ5, UniRef100_Q9Z1Z1, UniRef100_Q9Z2B5, UniRef100_A5D791	DLKPSNIFFTMDDVVK	Lys2	29.7008	22.3109	27.2122
PFTAIRE1	UniRef100_G1TVZ7, UniRef100_D3ZSZ0, UniRef100_UPI0003D07A8E, UniRef100_UPI0001C60F17, UniRef100_B6A7Q3, UniRef100_E2RG46, UniRef100_G1SWT4, UniRef100_O94921, UniRef100_UPI0000EBC6E4, UniRef100_UPI00048D0658, UniRef100_O35495	LVALKVIR	Lys1	-8.98052	4.31086	-0.366906
PFTAIRE2	UniRef100_Q3V3A1, UniRef100_UPI0000DA32B9, UniRef100_E2RS72, UniRef100_UPI00017C2C3C, UniRef100_Q96Q40	DLKPQNLLISHLGELK	Lys2	-16.6415	-8.87866	-20.8273
PHKg2	UniRef100_P31325, UniRef100_Q2KJ16, UniRef100_Q9DB30, UniRef100_E2R3E4, UniRef100_P15735	ATGHEFAVKIMEVTAER	Lys1	19.4512	-14.4691	-26.4642
PI4KA, PI4KAP2	UniRef100_F1LRW9, UniRef100_F1PMC5, UniRef100_A0A1D5PNZ9, UniRef100_A4QPH2, UniRef100_UPI0003AE3EBF, UniRef100_A0A1D5NY86, UniRef100_F1MLV0, UniRef100_A0A1D5NUD3, UniRef100_Q6DIC7, UniRef100_O08662, UniRef100_P42356, UniRef100_G1SWD8	SGTPMQSAAKAPYLAK	ATP	21.7313	3.18226	26.1722
PI4KB	UniRef100_O08561, UniRef100_Q8BKC8, UniRef100_F1PPB7, UniRef100_F1MXI2, UniRef100_U3KP92, UniRef100_UPI00048BFF8D, UniRef100_B7NZD4, UniRef100_Q9UBF8, UniRef100_UPI0004907BB6, UniRef100_G1SHW1	VPHTQAVVLNSKDK	ATP	-11.8522	-15.7133	-1.10855
PIK3C3	UniRef100_A0A1D5NUX5, UniRef100_UPI0001CE24A2, UniRef100_O88763, UniRef100_Q6PF93, UniRef100_Q6JDI4, UniRef100_G1SX90, UniRef100_A0A1D5PRV3, UniRef100_Q8NEB9, UniRef100_UPI000383BFFF	TEDGGKYPVIFKHGDDLRQDQLILQIISLMDK	ATP	11.7589	-13.5501	-42.0846
PIK3CB	UniRef100_Q8BTI9, UniRef100_Q9Z1L0, UniRef100_Q5F4A2, UniRef100_F1MYM3, UniRef100_G1SMR9, UniRef100_F6Y841, UniRef100_P42338	VFGEDSVGVIFKNGDDLRQDMLTLQMLR	ATP	29.6298	-4.13395	18.4125
PIK3CD	UniRef100_F1NHX1, UniRef100_O35904, UniRef100_UPI0001CE241D, UniRef100_UPI0000EBD8C9, UniRef100_UPI00048F01B7, UniRef100_UPI0000DBFF80, UniRef100_D4A5Q1, UniRef100_E2QW08, UniRef100_O00329, UniRef100_G1TVC1, UniRef100_UPI00048F4DD2	VNWLAHNVSKDNRQ	ATP	12.532	28.0031	8.6961
PIP4K2A	UniRef100_O70172, UniRef100_F1MHR4, UniRef100_P48426, UniRef100_G1TD16, UniRef100_UPI00048FC137, UniRef100_F1NKL5, UniRef100_G1TAI4, UniRef100_Q9R0I8, UniRef100_Q5F356	AKELPTLKDNDFINEGQK	ATP	17.4084	6.11034	-26.754
PIP4K2C	UniRef100_Q8TBX8, UniRef100_O88370, UniRef100_Q0P5F7, UniRef100_Q91XU3, UniRef100_UPI000490C11F, UniRef100_F1PA10, UniRef100_UPI0001CE1E41, UniRef100_G1SEB8	TLVIKEVSSEDIADMHSNLSNYHQYIVK	ATP	12.4669	-5.77801	-20.6607
PIP5K3	UniRef100_D3ZT14, UniRef100_Q9Z1T6, UniRef100_UPI0003ADAD9E, UniRef100_G1SI28, UniRef100_A0A1D5PIM2, UniRef100_Q9Y2I7, UniRef100_A0A1D5NZ53, UniRef100_F1NNU6, UniRef100_D3ZYT8, UniRef100_UPI0004918EB8, UniRef100_UPI0000EBC4FC	GGKSGAAFYATEDDRFILK	ATP	-35.3239	-44.8051	-18.6342
PKN1	UniRef100_Q16512, UniRef100_Q63433, UniRef100_A1A4I4, UniRef100_P70268, UniRef100_UPI0000EB19A7	VLLSEFRPSGELFAIKALK	Lys1	-3.98271	-29.5104	-29.986
PKN2	UniRef100_O08874, UniRef100_Q8BWW9, UniRef100_A0A1D5PR74, UniRef100_F1PHU4, UniRef100_F1MFK1, UniRef100_G1TCY1, UniRef100_A0A1D5PBX5, UniRef100_Q16513, UniRef100_F1LPA4, UniRef100_A0A1D5PD75, UniRef100_UPI0001CE2DCC	DLKLDNLLLDTEGFVK	Lys2	-47.5564	-28.4407	-60.3449
PKR	UniRef100_G1SSL4, UniRef100_Q03963, UniRef100_P19525, UniRef100_Q98SS6, UniRef100_Q63184, UniRef100_Q287T5	DLKPSNIFLVDTK	Lys2	-0.921497	10.4943	16.4783
PLK1	UniRef100_P53350, UniRef100_G1SV90, UniRef100_E2RNE0, UniRef100_Q07832, UniRef100_Q62673, UniRef100_Q2TA25	CFEISDADTKEVFAGKIVPK	Lys1	18.7231	2.03607	-22.6932
PRPK	UniRef100_Q96S44, UniRef100_Q99PW4, UniRef100_D3ZL21, UniRef100_J9NUH9, UniRef100_A5PK80, UniRef100_UPI00048B65EF	FLSGLELVKQGAEAR	ATP Loop	1.71321	22.2627	4.8073
RAF1	UniRef100_Q99N57, UniRef100_E2REI6, UniRef100_P05625, UniRef100_P04049, UniRef100_P11345	DMKSNNIFLHEGLTVK	Lys2	26.059	24.3894	-7.16426
RIPK2	UniRef100_P58801, UniRef100_G3V783, UniRef100_Q3SZJ2, UniRef100_E2QUD1, UniRef100_O43353	VQVAVKHLHIHTPLLDSER	Lys1	-21.4046	-55.0486	-26.007
ROCK1	UniRef100_UPI000490C92D, UniRef100_F1PU60, UniRef100_Q63644, UniRef100_O77819, UniRef100_P70335, UniRef100_G1TY77, UniRef100_F1MF50, UniRef100_Q13464, UniRef100_G1SMN4, UniRef100_UPI0001CE1C69	KLQLELNQER	Other	-25.7565	-35.0391	-1.8005
RSK1 domain1	UniRef100_P18653, UniRef100_UPI0004915401, UniRef100_UPI0001CE18C8, UniRef100_G1TIQ4, UniRef100_E2RQU4, UniRef100_G1SI78, UniRef100_Q15418, UniRef100_UPI00048FEA5A, UniRef100_G1U4N1, UniRef100_F1LXV0, UniRef100_F1P1H2, UniRef100_UPI0001C6255C, UniRef100_A4IFF4, UniRef100_UPI0001C618F1	LTDFGLSKEAIDHEKK	Activation Loop	12.6614	-3.77401	1.42396
RSK1 domain1, RSK2 domain1, RSK3 domain1	UniRef100_P18653, UniRef100_UPI0004915401, UniRef100_P18654, UniRef100_F1MZW8, UniRef100_G1SI78, UniRef100_Q15418, UniRef100_Q9WUT3, UniRef100_G1U4N1, UniRef100_F1LXV0, UniRef100_B1AXN9, UniRef100_F1P1H2, UniRef100_F1MNR5, UniRef100_A0A1D5NXH2, UniRef100_P51812, UniRef100_A4IFF4, UniRef100_Q9TSC3, UniRef100_UPI0001CE18C8, UniRef100_G1TIQ4, UniRef100_E2RQU4, UniRef100_F1M7N7, UniRef100_D3Z8E0, Uni…	DLKPENILLDEEGHIK	Lys2	12.8879	-4.05477	-1.0382
RSK1 domain2	UniRef100_P18653, UniRef100_UPI0004915401, UniRef100_UPI0001CE18C8, UniRef100_G1TIQ4, UniRef100_E2RQU4, UniRef100_G1SI78, UniRef100_Q15418, UniRef100_UPI00048FEA5A, UniRef100_G1U4N1, UniRef100_F1LXV0, UniRef100_F1P1H2, UniRef100_UPI0001C6255C, UniRef100_A4IFF4, UniRef100_UPI0001C618F1	DLKPSNILYVDESGNPECLR	Lys2	-8.02113	23.7773	-10.1735
RSK2 domain1	UniRef100_Q9TSC3, UniRef100_P18654, UniRef100_F1MZW8, UniRef100_A0A1D5NXH2, UniRef100_P51812, UniRef100_D3Z8E0, UniRef100_B1AXN9	LTDFGLSKESIDHEKK	Activation Loop	1.93584	-1.49548	-0.793053
RSK2 domain2	UniRef100_Q9TSC3, UniRef100_P18654, UniRef100_F1MZW8, UniRef100_A0A1D5NXH2, UniRef100_P51812, UniRef100_D3Z8E0, UniRef100_B1AXN9	DLKPSNILYVDESGNPESIR	Lys2	-36.9265	-39.6402	-39.1461
RSK3 domain1	UniRef100_F1MNR5, UniRef100_F1M7N7, UniRef100_G1SI78, UniRef100_Q9WUT3, UniRef100_Q15349, UniRef100_F6UWI0	DLKPENILLDEEGHIKITDFGLSK	Lys2	5.77826	-3.83637	-3.71494
RSKL1	UniRef100_D3Z991, UniRef100_E1BB43, UniRef100_Q8BLK9, UniRef100_E2RR13, UniRef100_UPI0001CE2460, UniRef100_UPI0000DA3A28, UniRef100_Q96S38, UniRef100_UPI0001CE245F, UniRef100_G1T6G2	VLGVIDKVLLVMDTR	ATP	2.07551	15.4481	18.191
SGK	UniRef100_Q06226, UniRef100_J9NWR6, UniRef100_A7MB74, UniRef100_Q6U1I9, UniRef100_O00141, UniRef100_Q9WVC6	HKAEEVFYAVKVLQK	Lys1	6.16726	-33.513	-12.8495
SGK3	UniRef100_G1SRH1, UniRef100_Q96BR1, UniRef100_G1SRH4, UniRef100_Q8R4V0, UniRef100_UPI0001C63498, UniRef100_F1MSV4, UniRef100_G1T1J7, UniRef100_UPI00048B1786, UniRef100_UPI0001CE09BD, UniRef100_UPI0001CE09BC, UniRef100_Q9ERE3, UniRef100_Q9XT18, UniRef100_D7NGX9, UniRef100_UPI0004921E64	FYAVKVLQK	Lys1	2.98132	-8.12919	14.2401
SLK	UniRef100_UPI0001CE1A08, UniRef100_Q9H2G2, UniRef100_E2RFZ4, UniRef100_G1SIX1, UniRef100_G3X696, UniRef100_O08815, UniRef100_O54988	DLKAGNILFTLDGDIK	Lys2	3.35175	1.42239	9.05569
SMG1	UniRef100_G1TC15, UniRef100_A0A1D5PE85, UniRef100_UPI0000EBE37A, UniRef100_Q8BKX6, UniRef100_UPI00048B732E, UniRef100_J9NTC0, UniRef100_E1BW33, UniRef100_Q96Q15, UniRef100_A0A1D5NWB7, UniRef100_UPI0000DA1D66	DTVTIHSVGGTITILPTKTKPK	ATP	-37.9597	-24.4941	-4.31512
SNRK	UniRef100_G1TXD8, UniRef100_Q9NRH2, UniRef100_Q8VDU5, UniRef100_Q63553, UniRef100_E1BHE7, UniRef100_UPI0001CE21A9, UniRef100_UPI00048D3014, UniRef100_J9NSM5, UniRef100_G1SUU1	DLKPENVVFFEK	Lys2	29.3906	56.8011	60.4266
SRC	UniRef100_E1BIM8, UniRef100_P05480, UniRef100_E2RSH8, UniRef100_Q9WUD9, UniRef100_P12931, UniRef100_P00523	VAIKTLKPGTMSPEAFLQEAQVMKK	Lys1	-6.48396	-18.5423	-33.3798
STLK3	UniRef100_UPI0003AE4792, UniRef100_O88506, UniRef100_Q9UEW8, UniRef100_G1TEM4, UniRef100_Q9Z1W9, UniRef100_Q32LA8, UniRef100_UPI0001CE092C	DLKAGNILLGEDGSVQIADFGVSAFLATGGDVTR	Lys2	-5.27649	16.4753	20.5206
STLK5	UniRef100_Q7RTN6, UniRef100_Q3UUJ4, UniRef100_UPI00048F1701, UniRef100_UPI0004914ACA, UniRef100_Q7TNZ6, UniRef100_A2VE62, UniRef100_G1SLH4, UniRef100_E2RGK3, UniRef100_UPI00048C233E, UniRef100_UPI0001CE1CE7	YSVKVLPWLSPEVLQQNLQGYDAK	Activation Loop	0.110413	19.8293	-3.5518
STLK6	UniRef100_F1MB87, UniRef100_Q8K4T3, UniRef100_D3ZVH0, UniRef100_F1PQ92, UniRef100_Q9C0K7	SIKASHILISGDGLVTLSGLSHLHSLVK	Lys2	-1.31734	-28.0354	-53.1012
TAK1	UniRef100_Q62073, UniRef100_G1SFY3, UniRef100_UPI0001CE2599, UniRef100_A2VDU3, UniRef100_O43318, UniRef100_UPI0001CE259A, UniRef100_P0C8E4	DLKPPNLLLVAGGTVLK	Lys2	-11.0464	-41.4906	-26.2546
TAO1, TAO3	UniRef100_E2RM17, UniRef100_O88664, UniRef100_Q5F2E8, UniRef100_G1TWC2, UniRef100_Q53UA7, UniRef100_E1BHE1, UniRef100_G1TA41, UniRef100_Q9H2K8, UniRef100_Q7L7X3, UniRef100_E1BJ19, UniRef100_Q8BYC6, UniRef100_UPI00048E1C5F, UniRef100_E1BYH2	DIKAGNILLTEPGQVK	Lys2	4.81196	31.3011	22.9447
TAO2	UniRef100_Q9JLS3, UniRef100_Q6ZQ29, UniRef100_E2QSP8, UniRef100_Q9UL54, UniRef100_UPI00038413AB, UniRef100_UPI00048D9C5F, UniRef100_G1TFT1, UniRef100_G1TZM1	DVKAGNILLSEPGLVK	Lys2	-13.0664	12.977	30.7229
TBK1	UniRef100_Q9UHD2, UniRef100_E1BKP4, UniRef100_D4A7D3, UniRef100_E2R4G3, UniRef100_Q9WUN2	TGDLFAIKVFNNISFLRPVDVQMR	Lys1	-6.96446	-31.2437	-3.69212
TLK1	UniRef100_D3ZXW7, UniRef100_Q8C0V0, UniRef100_UPI0003D0AFF0, UniRef100_UPI0001CE0A07, UniRef100_UPI00017C2ACD, UniRef100_Q9UKI8, UniRef100_F1PUB2, UniRef100_G1T3V4	YLNEIKPPIIHYDLKPGNILLVDGTACGEIK	Lys2	-4.83923	15.453	-5.77239
TLK2	UniRef100_UPI00048D6721, UniRef100_Q86UE8, UniRef100_G1SQ97, UniRef100_F1P773, UniRef100_UPI00048F9073, UniRef100_J3QLK5, UniRef100_O55047, UniRef100_UPI00048AEC91, UniRef100_UPI000383DDF9, UniRef100_UPI00048AD26C, UniRef100_UPI00048DDE19, UniRef100_Q4R8C4	YLNEIKPPIIHYDLKPGNILLVNGTACGEIK	Lys2	-5.80814	19.1293	-3.1269
ULK1	UniRef100_O70405, UniRef100_UPI0000DC17FB, UniRef100_O75385, UniRef100_J9P131, UniRef100_F1MFB2	DLKPQNILLSNPAGR	Lys2	-14.9285	16.5016	28.3461
ULK2	UniRef100_Q8IYT8, UniRef100_A6QQH7, UniRef100_D3Z9J7, UniRef100_E2RF62, UniRef100_Q9QY01	DLKPQNILLSYANR	Lys2	-21.108	-5.17966	45.1569
ULK3	UniRef100_F1P6D2, UniRef100_D3DW67, UniRef100_G1TT36, UniRef100_UPI000490531F, UniRef100_D3ZHP7, UniRef100_Q5ZJH6, UniRef100_F1N332, UniRef100_Q3U3Q1	NISHLDLKPQNILLSSLEKPHLK	Lys2	-18.6312	7.31852	19.6082
VRK2	UniRef100_J9PA85, UniRef100_Q86Y07, UniRef100_F1N6T1, UniRef100_D3ZUF8, UniRef100_Q8BN21	MLDVLEYIHENEYVHGDIKAANLLLGYK	Lys2	-5.43716	-43.2554	-62.6856
Wnk1, Wnk2, Wnk3	UniRef100_Q9Y3S1, UniRef100_UPI00048ED2C3, UniRef100_UPI00048AE3CC, UniRef100_Q9JIH7, UniRef100_G1T5N9, UniRef100_UPI00048FE3C7, UniRef100_UPI0001CE1710, UniRef100_UPI0004917F20, UniRef100_UPI0001CE1711, UniRef100_UPI00048FE1A2, UniRef100_UPI00048DD7D4, UniRef100_UPI000383C92B, UniRef100_G1T1M3, UniRef100_UPI0004921BE6, UniRef100_UPI0003AD9196, UniRef100_UPI0003AE74AE, UniRef100_UPI00048E03E6, Un…	DLKCDNIFITGPTGSVK	Lys2	-13.0133	26.134	-2.2588
Wnk4	UniRef100_Q96J92, UniRef100_E1BM51, UniRef100_E2RNS7, UniRef100_Q7TPK6, UniRef100_Q80UE6	DLKCDNVFITGPTGSVK	Lys2	5.19629	11.5775	20.3798
YANK3	UniRef100_Q8QZV4, UniRef100_D4A3D9, UniRef100_F1PZW6, UniRef100_Q86UX6, UniRef100_UPI000383B1A7	DVKPDNILLDER	Lys2	3.22067	1.28915	10.5656
ZAK	UniRef100_E2REE9, UniRef100_UPI0001CE0AC4, UniRef100_Q9NYL2, UniRef100_UPI00048D943A, UniRef100_D4AE17, UniRef100_UPI000490B0C0, UniRef100_G1T8M6, UniRef100_Q9ESL4, UniRef100_UPI00017C2D6B	WISQDKEVAVKK	Lys1	3.37493	25.0124	14.1327
ZC1/HGK, ZC2/TNIK, ZC3/MINK	UniRef100_P97820, UniRef100_O95819, UniRef100_D3ZZQ0, UniRef100_UPI00048FEB35, UniRef100_P83510, UniRef100_G1SYU6, UniRef100_UPI00048A4BD5, UniRef100_Q8N4C8, UniRef100_UPI00017C2C93, UniRef100_F1PZ09, UniRef100_UPI0001CE0BF9, UniRef100_UPI00048B54E7, UniRef100_UPI00048BD09B, UniRef100_UPI0001CE0CA7, UniRef100_UPI0001CE0BFA, UniRef100_A0A1D5PMR2, UniRef100_A6H7I9, UniRef100_F1M754, UniRef100_G1SM4…	DIKGQNVLLTENAEVK	Lys2	-12.6893	6.24058	23.4643
